# Supplementary material for: 2-Carboxy­anilinium chloride monohydrate
Source: Acta Crystallogr Sect E Struct Rep Online. 2008 Sep 17;64(Pt 10):o1957. doi: 10.1107/S1600536808029267 (PMC2959323; doi:10.1107/S1600536808029267)
Supplement: Supplementary file 1 [file e-64-o1957-sup1.cif]

##############################################################################
###                                                                        ###
###        Electronic paper (Acta Crystallographica Section E)             ###
###                                                                        ###
##############################################################################
#                                                                            #
# This CIF contains the data in a paper accepted for publication in Acta     #
# Crystallographica Section E. It conforms to the requirements of Notes      #
# for Authors for Section E, and has been peer reviewed under the auspices   #
# of the IUCr Commission on Journals.                                        #
#                                                                            #
# Full details of the Crystallographic Information File format               #
# are given in the paper "The Crystallographic Information File (CIF):       #
# a New Standard Archive File for Crystallography" by S. R. Hall, F. H.      #
# Allen and I. D. Brown [Acta Cryst. (1991), A47, 655-685].                  #
#                                                                            #
# The current version of the core CIF dictionary is obtainable from          #
# ftp://ftp.iucr.org/pub/cif_core.dic. The current version number is 2.4.    #
#                                                                            #
# Software is freely available for graphical display of the structure(s) in  #
# this CIF.  For information consult the CIF home page http://www.iucr.org/  #
# cif/home.html                                                              #
#                                                                            #
# This file may be used for bona fide research purposes within the           #
# scientific community so long as proper attribution is given to the journal # 
# article from which it was obtained.                                        #
#                                                                            #
##############################################################################
                                             
data_text
_audit_creation_method     ?
_journal_date_recd_electronic     2008-09-06
_journal_date_accepted     2008-09-12
_journal_name_full     'Acta Crystallographica, Section E'
_journal_year     2008
_journal_volume     64
_journal_issue     10
_journal_page_first     o1957
_journal_page_last     o1957
_journal_paper_category     QO
_journal_coeditor_code     HK2527
_publ_contact_author
;Muhammad Nawaz Tahir
University of Sargodha
Department of Physics
Sargodha
Pakistan
;
_publ_contact_author_email     'dmntahir_uos@yahoo.com'
_publ_contact_author_fax     '0092 48 32 22 121'
_publ_contact_author_phone     '0092 48 92 30 170'
_publ_section_title
;
2-Carboxyanilinium chloride monohydrate
;
loop_
    _publ_author_name
    _publ_author_address
    'Zaidi, Syed Azeem Rashid Ali'
;
Institute of Chemistry,
University of the Punjab,
Lahore 54590
Pakistan
;
    'Tahir, M. Nawaz'
;
Department of Physics,
University of Sargodha,
Sagrodha
Pakistan
;
    'Iqbal, Javed'
;
Institute of Chemistry,
University of the Punjab,
Lahore 54590
Pakistan
;
    'Chaudhary, Muhammad Ashraf'
;
Department of Chemistry,
F.C. College & University,
Lahore
Pakistan
;
data_I
_audit_creation_method     SHELXL-97
_chemical_name_systematic
;
2-Carboxyanilinium chloride monohydrate
;
_chemical_name_common     ?
_chemical_formula_moiety     'C7 H8 N O2 +, Cl -, H2 O'
_chemical_formula_sum     'C7 H10 Cl N O3'
_chemical_formula_iupac     'C7 H8 N O2 +, Cl -, H2 O'
_chemical_formula_weight     191.61
_chemical_melting_point     ?
_symmetry_cell_setting     monoclinic
_symmetry_space_group_name_H-M     'C 2/c'
_symmetry_space_group_name_Hall     '-C 2yc'
loop_
    _symmetry_equiv_pos_site_id
    _symmetry_equiv_pos_as_xyz
    1 x,y,z
    2 -x,y,1/2-z
    3 -x,-y,-z
    4 x,-y,1/2+z
    5 1/2+x,1/2+y,z
    6 1/2-x,1/2+y,1/2-z
    7 1/2-x,1/2-y,-z
    8 1/2+x,1/2-y,1/2+z
_cell_length_a     23.094(4)
_cell_length_b     4.7833(8)
_cell_length_c     16.381(3)
_cell_angle_alpha     90.00
_cell_angle_beta     91.605(9)
_cell_angle_gamma     90.00
_cell_volume     1808.8(5)
_cell_formula_units_Z     8
_cell_measurement_reflns_used     2238
_cell_measurement_theta_min     2.49
_cell_measurement_theta_max     28.32
_cell_measurement_temperature     296(2)
_exptl_crystal_description     prism
_exptl_crystal_colour     brown
_exptl_crystal_size_max     0.28
_exptl_crystal_size_mid     0.10
_exptl_crystal_size_min     0.06
_exptl_crystal_density_diffrn     1.407
_exptl_crystal_density_meas     ?
_exptl_crystal_density_method     'not measured'
_exptl_crystal_F_000     800
_exptl_absorpt_coefficient_mu     0.390
_exptl_absorpt_correction_type     multi-scan
_exptl_absorpt_process_details     '(SADABS; Bruker, 2005)'
_exptl_absorpt_correction_T_min     0.975
_exptl_absorpt_correction_T_max     0.985
_exptl_special_details
;
;
_diffrn_ambient_temperature     296(2)
_diffrn_radiation_type     MoK\a
_diffrn_radiation_wavelength     0.71073
_diffrn_radiation_source     'fine-focus sealed tube'
_diffrn_radiation_monochromator     graphite
_diffrn_measurement_device_type     'Bruker Kappa APEXII CCD diffractometer'
_diffrn_measurement_method     '\w scans'
_diffrn_detector_area_resol_mean     7.5
_diffrn_reflns_number     9747
_diffrn_reflns_av_R_equivalents     0.0252
_diffrn_reflns_av_sigmaI/netI     0.0236
_diffrn_reflns_theta_min     2.49
_diffrn_reflns_theta_max     28.32
_diffrn_reflns_theta_full     28.32
_diffrn_measured_fraction_theta_max     0.989
_diffrn_measured_fraction_theta_full     0.989
_diffrn_reflns_limit_h_min     -30
_diffrn_reflns_limit_h_max     30
_diffrn_reflns_limit_k_min     -6
_diffrn_reflns_limit_k_max     3
_diffrn_reflns_limit_l_min     -21
_diffrn_reflns_limit_l_max     20
_diffrn_standards_number     0
_diffrn_standards_interval_count     ?
_diffrn_standards_interval_time     ?
_diffrn_standards_decay_%     ?
_refine_special_details
;
Refinement of <i>F</i>^2^ against ALL reflections. The weighted
<i>R</i>-factor <i>wR</i> and goodness of fit <i>S</i> are based
on <i>F</i>^2^, conventional <i>R</i>-factors <i>R</i> are based
on <i>F</i>, with <i>F</i> set to zero for negative <i>F</i>^2^.
The threshold expression of <i>F</i>^2^ > \s(<i>F</i>^2^) is used
only for calculating <i>R</i>-factors(gt) <i>etc</i>. and is not
relevant to the choice of reflections for refinement. <i>R</i>-factors
based on <i>F</i>^2^ are statistically about twice as large as those
based on <i>F</i>, and <i>R</i>- factors based on ALL data will be
even larger.
;
_reflns_number_total     2238
_reflns_number_gt     1749
_reflns_threshold_expression     I>2\s(I)
_refine_ls_structure_factor_coef     Fsqd
_refine_ls_matrix_type     full
_refine_ls_R_factor_all     0.0508
_refine_ls_R_factor_gt     0.0359
_refine_ls_wR_factor_gt     0.0913
_refine_ls_wR_factor_ref     0.1010
_refine_ls_goodness_of_fit_ref     1.054
_refine_ls_restrained_S_all     1.054
_refine_ls_number_reflns     2238
_refine_ls_number_parameters     139
_refine_ls_number_restraints     0
_refine_ls_hydrogen_treatment     mixed
_refine_ls_weighting_scheme     calc
_refine_ls_weighting_details
         'calc w=1/[\s^2^(Fo^2^)+(0.0476P)^2^+1.0872P] where P=(Fo^2^+2Fc^2^)/3'
_atom_sites_solution_hydrogens     geom
_atom_sites_solution_primary     direct
_atom_sites_solution_secondary     difmap
_refine_ls_shift/su_max     0.000
_refine_ls_shift/su_mean     0.000
_refine_diff_density_max     0.304
_refine_diff_density_min     -0.219
loop_
    _atom_type_symbol
    _atom_type_description
    _atom_type_scat_dispersion_real
    _atom_type_scat_dispersion_imag
    _atom_type_scat_source
    'C' 'C' 0.0033 0.0016
                         'International Tables Vol C Tables 4.2.6.8 and 6.1.1.4'
    'H' 'H' 0.0000 0.0000
                         'International Tables Vol C Tables 4.2.6.8 and 6.1.1.4'
    'O' 'O' 0.0106 0.0060
                         'International Tables Vol C Tables 4.2.6.8 and 6.1.1.4'
    'Cl' 'Cl' 0.1484 0.1585
                         'International Tables Vol C Tables 4.2.6.8 and 6.1.1.4'
_computing_data_collection     'APEX2 (Bruker, 2007)'
_computing_cell_refinement     'APEX2 (Bruker, 2007)'
_computing_data_reduction     'SAINT (Bruker, 2007)'
_computing_structure_solution     'SHELXS97 (Sheldrick, 2008)'
_computing_structure_refinement     'SHELXL97 (Sheldrick, 2008)'
_computing_molecular_graphics
                  'Ortep-3 for Windows (Farrugia, 1997) and PLATON (Spek, 2003)'
_computing_publication_material
;
WinGx publication routines (Farrugia, 1999) and PLATON.
;
loop_
    _atom_site_type_symbol
    _atom_site_label
    _atom_site_fract_x
    _atom_site_fract_y
    _atom_site_fract_z
    _atom_site_U_iso_or_equiv
    _atom_site_thermal_displace_type
    _atom_site_calc_flag
    _atom_site_refinement_flags
    _atom_site_occupancy
    Cl Cl1 0.05634(2) 0.81018(10) 0.08328(3) 0.0425(2) Uani . . 1.000
    O O1 0.24332(5) 0.7928(3) 0.36801(9) 0.0551(5) Uani . . 1.000
    O O2 0.17708(5) 0.9236(3) 0.45555(8) 0.0493(4) Uani . . 1.000
    O O3 0.18909(7) 0.6690(4) 0.07558(14) 0.0796(7) Uani . . 1.000
    N N1 0.07438(6) 0.6617(3) 0.45470(9) 0.0340(4) Uani . . 1.000
    C C1 0.19199(7) 0.7781(3) 0.39900(10) 0.0338(5) Uani . . 1.000
    C C2 0.15328(6) 0.5699(3) 0.35784(9) 0.0304(4) Uani . . 1.000
    C C3 0.17259(8) 0.4219(4) 0.29012(10) 0.0408(5) Uani . . 1.000
    C C4 0.13710(9) 0.2318(4) 0.25017(11) 0.0462(6) Uani . . 1.000
    C C5 0.08157(8) 0.1841(4) 0.27706(12) 0.0466(6) Uani . . 1.000
    C C6 0.06160(7) 0.3269(4) 0.34388(11) 0.0398(5) Uani . . 1.000
    C C7 0.09727(6) 0.5188(3) 0.38354(9) 0.0300(4) Uani . . 1.000
    H H1 0.2619(10) 0.922(5) 0.3885(14) 0.0661 Uiso . . 1.000
    H H1A 0.0991(9) 0.802(4) 0.4684(12) 0.0510 Uiso . . 1.000
    H H1B 0.0399(10) 0.732(4) 0.4423(13) 0.0510 Uiso . . 1.000
    H H1C 0.0724(9) 0.534(4) 0.4996(12) 0.0510 Uiso . . 1.000
    H H3 0.2113(9) 0.452(4) 0.2717(11) 0.0489 Uiso . . 1.000
    H H3A 0.1584(14) 0.692(7) 0.0892(19) 0.0955 Uiso . . 1.000
    H H3B 0.1945(14) 0.777(6) 0.041(2) 0.0955 Uiso . . 1.000
    H H4 0.1511(9) 0.133(5) 0.2061(13) 0.0554 Uiso . . 1.000
    H H5 0.0582(9) 0.052(4) 0.2493(12) 0.0558 Uiso . . 1.000
    H H6 0.0245(9) 0.298(4) 0.3628(12) 0.0477 Uiso . . 1.000
loop_
    _atom_site_aniso_label
    _atom_site_aniso_U_11
    _atom_site_aniso_U_22
    _atom_site_aniso_U_33
    _atom_site_aniso_U_12
    _atom_site_aniso_U_13
    _atom_site_aniso_U_23
    Cl1 0.0314(2) 0.0499(3) 0.0463(3) -0.0004(2) 0.0035(2) -0.0055(2)
    O1 0.0320(7) 0.0668(9) 0.0673(9) -0.0189(6) 0.0174(6) -0.0255(7)
    O2 0.0401(7) 0.0554(8) 0.0531(7) -0.0144(6) 0.0133(6) -0.0206(6)
    O3 0.0408(8) 0.0837(13) 0.1153(15) 0.0249(8) 0.0207(9) 0.0514(11)
    N1 0.0255(7) 0.0362(8) 0.0406(8) -0.0012(6) 0.0081(5) -0.0030(6)
    C1 0.0283(8) 0.0362(8) 0.0372(8) -0.0030(6) 0.0049(6) 0.0006(7)
    C2 0.0279(7) 0.0312(8) 0.0323(7) -0.0017(6) 0.0041(6) 0.0009(6)
    C3 0.0357(9) 0.0456(10) 0.0416(9) -0.0040(8) 0.0111(7) -0.0063(8)
    C4 0.0512(11) 0.0487(10) 0.0391(9) -0.0031(8) 0.0077(8) -0.0135(8)
    C5 0.0445(10) 0.0462(10) 0.0486(10) -0.0088(8) -0.0048(8) -0.0109(8)
    C6 0.0292(8) 0.0435(10) 0.0466(9) -0.0053(7) 0.0018(7) -0.0030(8)
    C7 0.0278(7) 0.0307(8) 0.0315(7) 0.0005(6) 0.0031(6) 0.0014(6)
_geom_special_details
;
Bond distances, angles <i>etc</i>. have been calculated using the rounded
fractional coordinates. All su's are estimated from the variances of the
(full) variance-covariance matrix. The cell e.s.d.'s are taken into
account in the estimation of distances, angles and torsion angles
;
loop_
    _geom_bond_atom_site_label_1
    _geom_bond_atom_site_label_2
    _geom_bond_site_symmetry_1
    _geom_bond_site_symmetry_2
    _geom_bond_distance
    _geom_bond_publ_flag
    O1 C1 . . 1.304(2) ?
    O2 C1 . . 1.216(2) ?
    O1 H1 . . 0.82(2) ?
    O3 H3B . . 0.78(3) ?
    O3 H3A . . 0.76(3) ?
    N1 C7 . . 1.463(2) ?
    N1 H1B . . 0.88(2) ?
    N1 H1C . . 0.958(19) ?
    N1 H1A . . 0.91(2) ?
    C1 C2 . . 1.487(2) ?
    C2 C3 . . 1.399(2) ?
    C2 C7 . . 1.393(2) ?
    C3 C4 . . 1.377(3) ?
    C4 C5 . . 1.387(3) ?
    C5 C6 . . 1.380(3) ?
    C6 C7 . . 1.383(2) ?
    C3 H3 . . 0.96(2) ?
    C4 H4 . . 0.93(2) ?
    C5 H5 . . 0.94(2) ?
    C6 H6 . . 0.93(2) ?
loop_
    _geom_contact_atom_site_label_1
    _geom_contact_atom_site_label_2
    _geom_contact_distance
    _geom_contact_site_symmetry_1
    _geom_contact_site_symmetry_2
    _geom_contact_publ_flag
    Cl1 O3 3.1452(18) . . ?
    Cl1 N1 3.3227(16) . 4_574 ?
    Cl1 N1 3.1464(16) . 2_555 ?
    Cl1 N1 3.1231(16) . 4_564 ?
    Cl1 H5 2.96(2) . 1_565 ?
    Cl1 H3A 2.42(3) . . ?
    Cl1 H6 3.13(2) . 2_565 ?
    Cl1 H1B 2.28(2) . 2_555 ?
    Cl1 H1A 2.84(2) . 4_574 ?
    Cl1 H1C 2.181(19) . 4_564 ?
    O1 C3 3.338(2) . 6_555 ?
    O1 O3 2.539(2) . 6_555 ?
    O2 O3 2.777(3) . 4_575 ?
    O2 N1 2.6820(19) . . ?
    O3 O2 2.777(3) . 4_574 ?
    O3 O1 2.539(2) . 6_545 ?
    O3 C1 3.339(2) . 6_545 ?
    O3 Cl1 3.1452(18) . . ?
    O1 H4 2.86(2) . 6_555 ?
    O1 H3 2.655(19) . 6_555 ?
    O1 H3 2.372(19) . . ?
    O2 H3A 2.90(3) . 4_575 ?
    O2 H3B 2.04(3) . 4_575 ?
    O2 H1A 1.91(2) . . ?
    O3 H1 1.73(2) . 6_545 ?
    N1 Cl1 3.1231(16) . 4_565 ?
    N1 Cl1 3.3227(16) . 4_575 ?
    N1 Cl1 3.1464(16) . 2_555 ?
    N1 O2 2.6820(19) . . ?
    C1 C3 3.581(2) . 1_565 ?
    C1 O3 3.339(2) . 6_555 ?
    C1 C4 3.477(3) . 1_565 ?
    C3 C1 3.581(2) . 1_545 ?
    C3 O1 3.338(2) . 6_545 ?
    C4 C1 3.477(3) . 1_545 ?
    C1 H1A 2.46(2) . . ?
    H1 H3B 2.27(4) . 6_555 ?
    H1 H3A 2.27(4) . 6_555 ?
    H1 O3 1.73(2) . 6_555 ?
    H1A C1 2.46(2) . . ?
    H1A O2 1.91(2) . . ?
    H1A Cl1 2.84(2) . 4_575 ?
    H1B Cl1 2.28(2) . 2_555 ?
    H1B H6 2.47(3) . . ?
    H1C Cl1 2.181(19) . 4_565 ?
    H3 O1 2.372(19) . . ?
    H3 O1 2.655(19) . 6_545 ?
    H3A O2 2.90(3) . 4_574 ?
    H3A H1 2.27(4) . 6_545 ?
    H3A Cl1 2.42(3) . . ?
    H3B H1 2.27(4) . 6_545 ?
    H3B O2 2.04(3) . 4_574 ?
    H4 O1 2.86(2) . 6_545 ?
    H5 Cl1 2.96(2) . 1_545 ?
    H6 Cl1 3.13(2) . 2_545 ?
    H6 H1B 2.47(3) . . ?
loop_
    _geom_angle_atom_site_label_1
    _geom_angle_atom_site_label_2
    _geom_angle_atom_site_label_3
    _geom_angle_site_symmetry_1
    _geom_angle_site_symmetry_2
    _geom_angle_site_symmetry_3
    _geom_angle
    _geom_angle_publ_flag
    C1 O1 H1 . . . 110.7(16) ?
    H3A O3 H3B . . . 107(3) ?
    C7 N1 H1C . . . 109.9(12) ?
    H1A N1 H1B . . . 109.5(18) ?
    H1B N1 H1C . . . 110.9(19) ?
    C7 N1 H1A . . . 107.7(13) ?
    H1A N1 H1C . . . 109.0(17) ?
    C7 N1 H1B . . . 109.8(14) ?
    O1 C1 O2 . . . 123.05(15) ?
    O1 C1 C2 . . . 113.64(14) ?
    O2 C1 C2 . . . 123.31(15) ?
    C3 C2 C7 . . . 118.04(14) ?
    C1 C2 C7 . . . 122.14(13) ?
    C1 C2 C3 . . . 119.82(14) ?
    C2 C3 C4 . . . 120.80(17) ?
    C3 C4 C5 . . . 120.07(17) ?
    C4 C5 C6 . . . 120.20(17) ?
    C5 C6 C7 . . . 119.54(15) ?
    N1 C7 C2 . . . 121.21(13) ?
    C2 C7 C6 . . . 121.35(14) ?
    N1 C7 C6 . . . 117.43(13) ?
    C2 C3 H3 . . . 119.5(11) ?
    C4 C3 H3 . . . 119.7(11) ?
    C5 C4 H4 . . . 120.6(13) ?
    C3 C4 H4 . . . 119.3(13) ?
    C4 C5 H5 . . . 118.7(13) ?
    C6 C5 H5 . . . 121.1(13) ?
    C5 C6 H6 . . . 121.5(12) ?
    C7 C6 H6 . . . 119.0(12) ?
loop_
    _geom_torsion_atom_site_label_1
    _geom_torsion_atom_site_label_2
    _geom_torsion_atom_site_label_3
    _geom_torsion_atom_site_label_4
    _geom_torsion_site_symmetry_1
    _geom_torsion_site_symmetry_2
    _geom_torsion_site_symmetry_3
    _geom_torsion_site_symmetry_4
    _geom_torsion
    _geom_torsion_publ_flag
    O1 C1 C2 C3 . . . . -2.8(2) ?
    O1 C1 C2 C7 . . . . 178.32(14) ?
    O2 C1 C2 C3 . . . . 176.32(16) ?
    O2 C1 C2 C7 . . . . -2.5(2) ?
    C1 C2 C3 C4 . . . . -178.82(16) ?
    C7 C2 C3 C4 . . . . 0.1(2) ?
    C1 C2 C7 N1 . . . . -2.2(2) ?
    C1 C2 C7 C6 . . . . 179.17(15) ?
    C3 C2 C7 N1 . . . . 178.91(14) ?
    C3 C2 C7 C6 . . . . 0.3(2) ?
    C2 C3 C4 C5 . . . . -0.3(3) ?
    C3 C4 C5 C6 . . . . 0.1(3) ?
    C4 C5 C6 C7 . . . . 0.3(3) ?
    C5 C6 C7 N1 . . . . -179.16(16) ?
    C5 C6 C7 C2 . . . . -0.5(3) ?
loop_
    _geom_hbond_atom_site_label_D
    _geom_hbond_atom_site_label_H
    _geom_hbond_atom_site_label_A
    _geom_hbond_site_symmetry_A
    _geom_hbond_distance_DH
    _geom_hbond_distance_HA
    _geom_hbond_distance_DA
    _geom_hbond_angle_DHA
    _geom_hbond_publ_flag
    O1 H1 O3 6_555 0.82(2) 1.73(2) 2.539(2) 171(2) yes
    N1 H1A O2 . 0.91(2) 1.91(2) 2.6820(19) 142.1(18) yes
    N1 H1B Cl1 2_555 0.88(2) 2.28(2) 3.1464(16) 166.6(18) yes
    N1 H1C Cl1 4_565 0.958(19) 2.181(19) 3.1231(16) 167.5(18) yes
    O3 H3A Cl1 . 0.76(3) 2.42(3) 3.1452(18) 160(3) yes
    O3 H3B O2 4_574 0.78(3) 2.04(3) 2.777(3) 159(3) yes
    C1 O2 Cg 1_565 1.216(2) 3.3988(16) 3.5802(18) 88.50(10)
                                                          yes
