# Supplementary material for: 2-Carboxy­anilinium chloride monohydrate
Source: Acta Crystallogr Sect E Struct Rep Online. 2008 Sep 17;64(Pt 10):o1957. doi: 10.1107/S1600536808029267 (PMC2959323; doi:10.1107/S1600536808029267)
Supplement: Supplementary file 2 [file e-64-o1957-Isup2.hkl]

#
# h,k,l, Fc-squared, Fo-squared, sigma(Fo-squared) and status flag
#
data_I
_shelx_title ' NEWDATA in C2/c'
_shelx_refln_list_code          4
_shelx_F_calc_maximum      234.83
_exptl_crystal_F_000       800.00
_reflns_d_resolution_high  0.7491
 
loop_
 _symmetry_equiv_pos_as_xyz
 'x, y, z'
 '-x, y, -z+1/2'
 'x+1/2, y+1/2, z'
 '-x+1/2, y+1/2, -z+1/2'
 '-x, -y, -z'
 'x, -y, z-1/2'
 '-x+1/2, -y+1/2, -z'
 'x+1/2, -y+1/2, z-1/2'
 
_cell_length_a    23.0942
_cell_length_b     4.7833
_cell_length_c    16.3810
_cell_angle_alpha  90.000
_cell_angle_beta   91.605
_cell_angle_gamma  90.000
 
_shelx_F_squared_multiplier     1.000
 
loop_
 _refln_index_h
 _refln_index_k
 _refln_index_l
 _refln_F_squared_calc
 _refln_F_squared_meas
 _refln_F_squared_sigma
 _refln_observed_status
   4   0   0     6075.18     6548.56     76.28 o
   6   0   0     3553.88     3640.99     44.43 o
   8   0   0    55143.91    59796.85    661.11 o
  10   0   0     8313.65     9357.58    126.88 o
  12   0   0     4799.42     5858.11    110.62 o
  14   0   0      157.68      114.68      9.24 o
  16   0   0     8561.90     8794.31    124.85 o
  18   0   0       63.71       45.87     13.22 o
  20   0   0      742.65      772.15     24.06 o
  22   0   0       34.93       22.43     12.34 o
  24   0   0      939.63      862.21     49.28 o
  26   0   0      633.75      687.18     45.97 o
  28   0   0      135.86      168.98     30.63 o
  30   0   0       46.61       22.13     27.76 o
   1   1   0     1320.23     1275.17     14.34 o
   3   1   0     2428.13     2424.57     17.65 o
   5   1   0      621.76      663.95      6.01 o
   7   1   0      120.08      119.70      3.31 o
   9   1   0      193.49      147.95      4.21 o
  11   1   0      961.76      976.94     11.41 o
  13   1   0      359.25      447.94      8.66 o
  15   1   0      107.64      125.40      6.20 o
  17   1   0      902.26      911.61     17.10 o
  19   1   0       13.55        0.95      6.09 o
  21   1   0       33.76       16.90      8.67 o
  23   1   0       50.54       39.81     11.62 o
  25   1   0        8.26        2.26     14.73 o
  27   1   0      112.55       83.51     18.22 o
  29   1   0       11.40        3.39     10.51 o
   0   2   0    15460.59    14405.57    364.44 o
   2   2   0      744.13      781.79     15.29 o
   4   2   0     2289.54     2356.46     23.68 o
   6   2   0     5033.57     5320.62     45.60 o
   8   2   0     2305.47     2250.99     26.27 o
  10   2   0     2420.70     2405.61     25.95 o
  12   2   0      978.88      933.26     11.21 o
  14   2   0      716.84      682.40     10.45 o
  16   2   0     5094.42     5057.72     56.71 o
  18   2   0      240.65      230.83      9.91 o
  20   2   0      392.31      389.15     16.07 o
  22   2   0       59.12       61.52      8.92 o
  24   2   0      166.86      173.94      9.82 o
  26   2   0        8.97        5.84     12.08 o
  28   2   0      136.82      116.71     11.62 o
   1   3   0     1519.63     1423.75     25.89 o
   3   3   0       51.79       45.23      4.70 o
   5   3   0      475.83      479.60      8.62 o
   7   3   0      397.58      372.70     12.62 o
   9   3   0       26.34       10.70      3.78 o
  11   3   0      659.16      632.08     13.26 o
  13   3   0        3.11       -5.05      5.05 o
  15   3   0       90.85       69.50      8.98 o
  17   3   0      119.85       92.39     12.16 o
  19   3   0      505.00      503.80     19.31 o
  21   3   0      735.75      649.45     22.66 o
  23   3   0        3.99        7.39      8.05 o
  25   3   0       79.03       66.01     11.58 o
  27   3   0      472.78      382.35     33.26 o
   0   4   0       65.98       69.92     12.23 o
   2   4   0       19.20       18.76      6.76 o
   4   4   0        1.78       -0.61      4.61 o
   6   4   0       64.24       50.81      7.02 o
   8   4   0      282.68      292.87     10.78 o
  10   4   0       16.20       16.65      5.82 o
  12   4   0       56.76       61.79      8.67 o
  14   4   0       14.71       14.05      8.18 o
  16   4   0        4.35       -7.95      7.95 o
  18   4   0       62.95       44.08      9.52 o
  20   4   0      225.45      202.31     17.81 o
  22   4   0        0.29        6.38      8.71 o
   1   5   0      267.65      274.23     15.76 o
   3   5   0        0.22       -9.39      9.39 o
   5   5   0       12.85       14.96      7.16 o
   7   5   0       33.36       25.75     10.48 o
   9   5   0      361.99      381.75     13.96 o
  11   5   0      260.50      242.30     12.27 o
  13   5   0       14.89        0.44      6.66 o
  15   5   0       40.99       58.59      9.39 o
  17   5   0       99.65      109.93     18.97 o
  19   5   0       25.10       14.10     11.80 o
   0   6   0       62.49       33.99     19.75 o
   2   6   0      320.87      306.66     33.69 o
   4   6   0        5.46       19.99     18.40 o
   6   6   0      549.67      527.06     41.39 o
   8   6   0      103.05      127.27     18.56 o
  10   6   0        0.02       -8.04      8.89 o
 -29   1   1       77.96       55.15     12.45 o
 -27   1   1        9.96       15.63      9.66 o
 -25   1   1      145.89      112.88     12.40 o
 -23   1   1     3161.92     3182.32     59.06 o
 -21   1   1       18.70       17.11      7.72 o
 -19   1   1       58.21       52.68      8.48 o
 -17   1   1     2377.56     2504.98     32.29 o
 -15   1   1     1189.51     1148.74     16.82 o
 -13   1   1     2336.77     2363.75     33.71 o
 -11   1   1        0.40       -1.42      2.04 o
  -9   1   1       44.05       32.48      3.95 o
  -7   1   1    16591.77    16855.75    124.30 o
  -5   1   1      162.99      122.56      3.71 o
  -3   1   1     7076.34     7633.06     49.46 o
  -1   1   1      618.54      579.36      8.23 o
   1   1   1      878.74      779.37      7.33 o
   3   1   1     6749.21     7454.68     44.34 o
   5   1   1    12073.75    13317.23     80.90 o
   7   1   1      930.36      923.17     10.78 o
   9   1   1     1042.15     1107.84     12.52 o
  11   1   1       64.74       45.58      3.07 o
  13   1   1     9176.84     9651.23     73.40 o
  15   1   1     1254.36     1283.20     15.51 o
  17   1   1        7.10       -3.41      4.55 o
  19   1   1     1086.07     1117.33     29.74 o
  21   1   1     2358.81     2468.64     79.90 o
  23   1   1      156.90      165.81     15.04 o
  25   1   1      240.02      229.34     21.62 o
  27   1   1       76.60       94.34     18.63 o
  29   1   1      796.28      846.60     38.42 o
 -28   2   1       20.42        9.32     18.06 o
 -26   2   1      613.34      639.41     24.37 o
 -24   2   1       44.43       36.75      6.94 o
 -22   2   1       43.47       33.95      6.83 o
 -20   2   1      564.95      504.16     16.03 o
 -18   2   1     2257.79     2222.76     33.75 o
 -16   2   1      289.71      286.35      8.28 o
 -14   2   1      111.57      101.09      4.67 o
 -12   2   1     2897.73     2863.78     24.70 o
 -10   2   1      840.49      873.56     12.91 o
  -8   2   1      423.06      411.41      7.97 o
  -6   2   1       48.24       21.73      3.66 o
  -4   2   1     5732.50     5546.17     61.04 o
  -2   2   1      170.95      134.09      7.26 o
   0   2   1      725.80      622.34     30.72 o
   2   2   1       54.54       48.23      3.37 o
   4   2   1    25442.43    24942.81    212.73 o
   6   2   1      107.62      124.12      6.96 o
   8   2   1      921.28      981.53     12.64 o
  10   2   1      791.29      717.43     12.05 o
  12   2   1     5035.33     4838.82     40.34 o
  14   2   1      670.84      608.00     10.46 o
  16   2   1     1748.99     1639.66     19.83 o
  18   2   1      132.61      122.56      6.50 o
  20   2   1      725.72      699.90     16.61 o
  22   2   1       43.67       45.88      9.06 o
  24   2   1       25.80       15.75      6.40 o
  26   2   1      183.96      175.64     11.21 o
  28   2   1       18.53       29.93     13.81 o
 -27   3   1       38.25       29.41     17.67 o
 -25   3   1        1.96       -1.42      8.82 o
 -23   3   1       94.62      102.33     12.07 o
 -21   3   1       17.67       12.47     10.61 o
 -19   3   1       63.44       78.22     12.78 o
 -17   3   1      953.45      953.88     31.03 o
 -15   3   1        3.19       -5.97      7.35 o
 -13   3   1       20.49       19.40      5.65 o
 -11   3   1      514.58      525.50     12.42 o
  -9   3   1        1.04        0.77      4.60 o
  -7   3   1     2439.63     2475.11     29.08 o
  -5   3   1      618.14      645.75     13.17 o
  -3   3   1      533.91      548.11     20.11 o
  -1   3   1      356.03      344.99     15.27 o
   1   3   1      159.19      144.45      8.75 o
   3   3   1     1639.36     1831.49     25.86 o
   5   3   1      390.78      427.19      8.20 o
   7   3   1        5.95       -0.76      3.49 o
   9   3   1      263.13      263.22      8.31 o
  11   3   1      109.03      116.56      7.08 o
  13   3   1      701.54      695.65     15.97 o
  15   3   1        0.44       -0.12      5.27 o
  17   3   1       38.00       29.68      7.06 o
  19   3   1      167.61      155.09     11.10 o
  21   3   1       43.79       38.04      9.47 o
  23   3   1       64.08       54.00     10.30 o
  25   3   1        2.72        1.12     14.56 o
 -22   4   1        1.15        4.64      8.78 o
 -20   4   1       42.93       50.46     14.15 o
 -18   4   1        8.52       -8.88      8.88 o
 -16   4   1      402.85      402.91     28.73 o
 -14   4   1      354.15      342.98     19.08 o
 -12   4   1       79.82       73.04      8.19 o
 -10   4   1       14.67        8.16      5.54 o
  -8   4   1      193.73      206.97      9.57 o
  -6   4   1     1258.11     1279.80     21.64 o
  -4   4   1      510.57      493.64     13.42 o
  -2   4   1       12.46        7.10      6.68 o
   0   4   1      241.40      215.00     12.45 o
   2   4   1      700.32      688.38     23.93 o
   4   4   1     1972.88     1942.18     29.67 o
   6   4   1       36.01       24.21      4.01 o
   8   4   1       38.05       52.86      6.39 o
  10   4   1     1855.23     1798.64     31.22 o
  12   4   1      868.39      902.59     18.69 o
  14   4   1      136.97      129.55      9.81 o
  16   4   1        5.00       -7.67      7.67 o
  18   4   1      488.56      469.46     19.15 o
  20   4   1     1199.82     1241.67     40.30 o
  22   4   1      143.87      133.56     13.51 o
 -19   5   1        1.09       -1.26     10.77 o
 -17   5   1       89.36       94.90     11.50 o
 -15   5   1      140.16      180.80     16.50 o
 -13   5   1        7.76        1.94      8.37 o
 -11   5   1       11.54      -10.42     11.99 o
  -9   5   1        0.05       -6.12      6.12 o
  -7   5   1       55.89       52.64      9.39 o
  -5   5   1       17.92        5.77     10.64 o
  -3   5   1        0.29      -11.82     11.86 o
  -1   5   1      220.86      257.63     15.55 o
   1   5   1      121.25      121.67     12.15 o
   3   5   1        7.46        8.88     11.87 o
   5   5   1        0.16        2.58      6.27 o
   7   5   1      139.49      166.92      8.93 o
   9   5   1        0.70       -4.82      6.02 o
  11   5   1       50.49       50.61      7.87 o
  13   5   1        0.01       -9.38      9.38 o
  15   5   1       46.65       28.52     11.86 o
  17   5   1        2.81       -7.54      7.54 o
  19   5   1       67.15       64.01     20.79 o
 -10   6   1        5.25       -4.80      9.18 o
  -8   6   1       63.28       59.01      9.13 o
  -6   6   1        5.84       23.66     18.77 o
  -4   6   1       13.47        1.70     26.56 o
  -2   6   1       25.88        7.52     21.61 o
   0   6   1        5.16       -4.50     10.59 o
   2   6   1       21.88       20.11     13.37 o
   4   6   1      271.49      260.97     26.31 o
   6   6   1        0.14       -9.83     16.54 o
   8   6   1       12.77        1.78     14.87 o
  10   6   1       21.13        4.23      9.83 o
 -30   0   2      493.65      548.40     50.07 o
 -28   0   2        5.78      -10.58     23.78 o
 -26   0   2       12.72      -17.24     21.40 o
 -24   0   2      129.99      132.06     27.27 o
 -22   0   2      265.97      327.45     22.81 o
 -20   0   2     1026.90     1083.87     35.56 o
 -18   0   2      120.37       71.61     12.42 o
 -16   0   2     1026.32     1134.72     33.99 o
 -14   0   2    13398.53    14641.79    241.52 o
 -12   0   2     1073.49     1112.39     23.72 o
 -10   0   2     1624.89     2262.71     74.77 o
  -8   0   2     6812.50     7516.33     88.41 o
  -6   0   2     1473.13     1967.99     26.42 o
  -4   0   2    11337.39    12817.62    144.61 o
  -2   0   2     7817.04     7574.04     70.46 o
   0   0   2     4214.32     4123.50     53.37 o
   2   0   2    16290.35    15436.04    142.26 o
   4   0   2      120.03      173.50      4.12 o
   6   0   2     3895.18     4207.86     41.66 o
   8   0   2    23143.03    24700.03    247.48 o
  10   0   2       19.96       13.74      4.04 o
  12   0   2      525.41      461.08     14.27 o
  14   0   2     4074.95     4432.51     67.89 o
  16   0   2     3094.30     3217.89     54.01 o
  18   0   2      479.92      495.48     18.14 o
  20   0   2      316.50      320.77     17.27 o
  22   0   2      180.49      183.23     25.98 o
  24   0   2     1954.16     1884.97     73.91 o
  26   0   2       29.57       62.54     24.39 o
  28   0   2       32.97       38.94     24.82 o
  30   0   2       97.43       72.63     28.86 o
 -29   1   2       61.54       81.81     15.32 o
 -27   1   2      187.89      169.58     14.64 o
 -25   1   2       78.35       61.88     11.27 o
 -23   1   2      277.83      267.62     13.83 o
 -21   1   2      553.39      562.64     17.34 o
 -19   1   2      251.91      246.25     10.72 o
 -17   1   2        4.11       -3.94      3.94 o
 -15   1   2        0.21       -3.27      3.27 o
 -13   1   2     1725.16     1587.72     18.02 o
 -11   1   2      723.65      789.45     12.01 o
  -9   1   2     1689.84     1760.90     22.50 o
  -7   1   2      399.19      368.06      6.09 o
  -5   1   2     6583.79     6748.40     50.71 o
  -3   1   2     5152.37     5019.37     40.30 o
  -1   1   2      845.74     1019.43      8.29 o
   1   1   2      130.63      118.50      2.19 o
   3   1   2    26968.13    26944.96    153.29 o
   5   1   2     1104.45     1215.81      8.82 o
   7   1   2      541.14      636.20      8.00 o
   9   1   2     1787.79     1963.68     18.54 o
  11   1   2     1103.69     1328.20     13.71 o
  13   1   2      134.16      100.75      4.57 o
  15   1   2     1055.54     1155.72     15.85 o
  17   1   2     2789.17     2792.64     29.95 o
  19   1   2      162.52      150.95     10.90 o
  21   1   2      821.27      773.87     21.72 o
  23   1   2       15.56       -3.33      9.21 o
  25   1   2      234.75      288.40     22.62 o
  27   1   2       24.42       38.22     16.74 o
  29   1   2      115.42      121.64     21.38 o
 -28   2   2      178.63      208.44     16.42 o
 -26   2   2        0.74       -6.95      6.95 o
 -24   2   2      337.07      344.07     13.91 o
 -22   2   2       56.10       66.95      8.67 o
 -20   2   2     1062.70     1099.83     21.91 o
 -18   2   2       35.38       24.64      5.61 o
 -16   2   2      105.65       75.49      5.25 o
 -14   2   2      239.70      258.30      6.95 o
 -12   2   2      394.77      399.53      7.30 o
 -10   2   2      851.89      862.17     13.87 o
  -8   2   2      255.23      292.47      7.43 o
  -6   2   2        7.32        4.81      3.07 o
  -4   2   2     1945.74     2060.16     23.19 o
  -2   2   2     4519.93     4644.24     50.13 o
   0   2   2      231.53      217.77      9.92 o
   2   2   2     2053.15     2214.52     21.65 o
   4   2   2      122.20      123.35      5.52 o
   6   2   2      106.41       57.67      4.20 o
   8   2   2     4194.43     4491.96     39.47 o
  10   2   2      336.14      342.13      6.79 o
  12   2   2       25.41        6.03      3.54 o
  14   2   2       94.47       83.43      4.73 o
  16   2   2     1116.57     1115.25     13.07 o
  18   2   2     1371.31     1352.18     18.36 o
  20   2   2       41.82       23.11      5.91 o
  22   2   2      473.40      469.73     13.92 o
  24   2   2      938.86      968.37     21.91 o
  26   2   2        0.42       -7.27     10.70 o
  28   2   2        4.62      -10.92     13.90 o
 -27   3   2      345.26      346.28     34.24 o
 -25   3   2       34.28       22.62     11.49 o
 -23   3   2        0.19       -8.62      8.62 o
 -21   3   2      667.35      701.86     81.59 o
 -19   3   2     3177.38     3102.65     81.74 o
 -17   3   2      157.81      138.51     14.09 o
 -15   3   2      107.99      104.73     10.69 o
 -13   3   2     5041.07     5101.60     63.37 o
 -11   3   2     3690.49     3700.88     45.89 o
  -9   3   2       50.17       57.12      5.34 o
  -7   3   2      913.31      957.96     14.96 o
  -5   3   2     2565.78     2576.88     33.46 o
  -3   3   2     6712.43     6637.72     74.38 o
  -1   3   2      476.78      558.67     11.88 o
   1   3   2      333.34      320.90     12.19 o
   3   3   2      937.49      854.81     10.70 o
   5   3   2     2003.44     1934.56     21.05 o
   7   3   2     1475.65     1471.52     17.23 o
   9   3   2      260.81      261.73      7.00 o
  11   3   2      110.37       87.72      5.22 o
  13   3   2     1279.35     1253.16     27.55 o
  15   3   2      308.93      331.61     15.59 o
  17   3   2      620.89      609.19     17.38 o
  19   3   2       41.09       15.87      8.36 o
  21   3   2       60.12       38.78      9.20 o
  23   3   2      128.66      144.55     13.91 o
  25   3   2      470.45      487.35     68.17 o
 -22   4   2       59.18       58.48     13.94 o
 -20   4   2      168.43      159.48     36.65 o
 -18   4   2      132.38      116.84     14.73 o
 -16   4   2       14.75        8.75      9.21 o
 -14   4   2       58.01       53.37     10.68 o
 -12   4   2      268.69      263.44     15.50 o
 -10   4   2        0.02       -5.24      5.24 o
  -8   4   2       78.08       80.25      7.47 o
  -6   4   2        2.97       -0.37      4.71 o
  -4   4   2      169.36      197.30     10.47 o
  -2   4   2       13.68       13.70      4.65 o
   0   4   2       84.33       86.95      9.22 o
   2   4   2       19.64       22.88      7.87 o
   4   4   2        0.02       -4.06      4.06 o
   6   4   2       17.28       13.53      3.95 o
   8   4   2       61.28       61.70      5.01 o
  10   4   2       12.95        8.98      6.74 o
  12   4   2      264.63      230.14     10.41 o
  14   4   2       10.43        7.45      7.09 o
  16   4   2       54.20       51.50      8.36 o
  18   4   2        0.66       -5.11      7.10 o
  20   4   2        2.23       -2.48      8.63 o
  22   4   2        9.39        2.35      9.27 o
 -17   5   2        6.44       10.59     10.58 o
 -15   5   2        8.24        9.11      9.56 o
 -13   5   2      323.73      342.85     19.67 o
 -11   5   2      322.39      309.82     18.09 o
  -9   5   2       84.83       98.25     12.43 o
  -7   5   2        4.64       -4.32      5.52 o
  -5   5   2      412.66      435.87     18.45 o
  -3   5   2     1625.45     1646.43    112.19 o
  -1   5   2       13.74       19.33      9.28 o
   1   5   2        5.89        6.11      8.18 o
   3   5   2      218.09      236.79     16.25 o
   5   5   2      470.59      467.43     12.85 o
   7   5   2       77.52       88.33      6.51 o
   9   5   2        7.95        0.62      4.75 o
  11   5   2       17.99       -1.22      5.94 o
  13   5   2       62.95       54.00      8.48 o
  15   5   2      129.21      108.36     15.05 o
  17   5   2      193.66      217.76     20.30 o
 -10   6   2       51.88       48.48     21.76 o
  -8   6   2       77.78       52.76     57.07 o
  -6   6   2       17.14       17.86     13.17 o
  -4   6   2      148.53      113.88     20.99 o
  -2   6   2       39.36       20.68     14.98 o
   0   6   2       54.03       32.76     19.32 o
   2   6   2        0.39       -4.44     16.94 o
   4   6   2       40.05       24.41     16.13 o
   6   6   2       24.71        9.38     29.87 o
   8   6   2      189.94      218.62     15.21 o
  10   6   2        9.48       20.30     18.46 o
 -29   1   3      149.11      153.47     15.56 o
 -27   1   3      395.28      372.72     19.61 o
 -25   1   3      205.64      217.86     15.04 o
 -23   1   3      218.27      211.58     12.72 o
 -21   1   3      344.33      342.34     16.51 o
 -19   1   3      557.55      543.59     16.67 o
 -17   1   3     1768.17     1805.46     25.60 o
 -15   1   3     3480.66     3656.71     38.16 o
 -13   1   3      646.39      605.59     10.07 o
 -11   1   3      266.31      264.24      5.85 o
  -9   1   3    24470.46    25601.83    194.97 o
  -7   1   3     4123.80     4152.26     36.45 o
  -5   1   3     1489.51     1508.47     22.47 o
  -3   1   3      338.39      300.47      4.24 o
  -1   1   3    40304.09    38506.48    300.14 o
   1   1   3    49097.59    45998.70    264.44 o
   3   1   3    33525.77    32214.81    167.90 o
   5   1   3        1.81        2.56      1.34 o
   7   1   3    18853.35    19017.57    135.36 o
   9   1   3     1836.79     1689.46     16.63 o
  11   1   3       55.07       75.79      3.44 o
  13   1   3       55.57       61.28      3.89 o
  15   1   3     1311.19     1263.25     21.81 o
  17   1   3     1234.63     1264.60     20.74 o
  19   1   3      848.07      876.05     21.75 o
  21   1   3     1573.33     1633.53     32.36 o
  23   1   3      162.60      164.59     14.75 o
  25   1   3      143.17      170.67     18.89 o
  27   1   3       41.68       30.46     36.44 o
  29   1   3      128.95      145.50     21.75 o
 -28   2   3       15.75        1.34     15.84 o
 -26   2   3      429.59      434.82     22.80 o
 -24   2   3        6.52        0.87      7.14 o
 -22   2   3       33.72       27.97      6.59 o
 -20   2   3      117.98      103.09      8.30 o
 -18   2   3       30.35       26.31      5.56 o
 -16   2   3      677.58      637.18     14.02 o
 -14   2   3       81.83       90.54      4.66 o
 -12   2   3       27.55       28.45      2.94 o
 -10   2   3     1754.33     1652.27     17.32 o
  -8   2   3       35.53       15.37      3.51 o
  -6   2   3     3832.62     4057.15     41.54 o
  -4   2   3      365.94      410.79      8.32 o
  -2   2   3     1412.07     1406.17     20.79 o
   0   2   3     1919.07     1698.68     17.50 o
   2   2   3     1207.02     1106.26     12.67 o
   4   2   3     3365.87     3528.58     28.88 o
   6   2   3      154.21      100.26      3.45 o
   8   2   3     1167.21     1146.19     13.39 o
  10   2   3     1751.51     1611.22     15.41 o
  12   2   3     1606.75     1691.67     15.73 o
  14   2   3       12.44       12.16      2.63 o
  16   2   3      436.17      435.70     10.08 o
  18   2   3     1477.19     1429.26     17.44 o
  20   2   3      507.12      489.28     12.15 o
  22   2   3       48.01       46.16      5.92 o
  24   2   3      122.27      102.17     10.42 o
  26   2   3      262.15      260.50     15.08 o
  28   2   3      478.42      466.54     29.09 o
 -25   3   3       54.54       59.18     19.87 o
 -23   3   3       92.63      119.36     16.08 o
 -21   3   3      566.91      546.47     46.86 o
 -19   3   3       18.55       33.17     29.65 o
 -17   3   3       79.29       72.79     10.21 o
 -15   3   3     2704.73     2665.93     49.05 o
 -13   3   3      598.82      618.14     21.84 o
 -11   3   3      762.30      788.93     17.43 o
  -9   3   3      130.77      138.74      7.35 o
  -7   3   3      888.81      946.47     16.70 o
  -5   3   3      156.40      174.27     10.79 o
  -3   3   3     1584.51     1678.65     37.01 o
  -1   3   3        0.52        4.12      3.65 o
   1   3   3      954.98      950.84     11.97 o
   3   3   3        9.01       10.26      4.23 o
   5   3   3       38.35       38.05      6.81 o
   7   3   3      209.71      211.42      5.78 o
   9   3   3       29.74       24.08      3.39 o
  11   3   3      883.24      914.85     14.27 o
  13   3   3       65.76       65.54      6.35 o
  15   3   3      102.52       98.38      8.31 o
  17   3   3       92.61       88.57      8.51 o
  19   3   3       43.56       50.98     13.21 o
  21   3   3       24.06       14.47      8.40 o
  23   3   3      157.07      151.74     13.60 o
  25   3   3       93.17       89.11     16.97 o
 -22   4   3       63.82       32.16     12.84 o
 -20   4   3      286.90      288.47     21.43 o
 -18   4   3      162.07      162.82     16.56 o
 -16   4   3      134.02      145.22     21.04 o
 -14   4   3        8.63       -7.51      7.51 o
 -12   4   3       29.62       26.05     10.63 o
 -10   4   3      487.90      512.62     15.81 o
  -8   4   3      442.39      461.17     14.18 o
  -6   4   3      701.78      761.13     17.19 o
  -4   4   3        3.96        6.72      5.37 o
  -2   4   3        8.48       -5.09      5.23 o
   0   4   3     2040.94     2064.90     36.84 o
   2   4   3     1553.31     1561.44     19.39 o
   4   4   3        0.53       -3.77      3.77 o
   6   4   3      188.94      209.99      6.76 o
   8   4   3      192.37      180.86      7.34 o
  10   4   3     1189.69     1144.94     18.58 o
  12   4   3      295.13      339.78     13.65 o
  14   4   3       79.40       78.05      9.08 o
  16   4   3       65.79       81.79      8.84 o
  18   4   3      333.24      286.28     14.64 o
  20   4   3      397.69      406.78     19.39 o
  22   4   3      125.67      160.85     22.22 o
 -17   5   3       42.57       46.25     12.85 o
 -15   5   3      137.39      155.89     15.08 o
 -13   5   3        0.01      -13.95     13.95 o
 -11   5   3       95.47      107.24     19.37 o
  -9   5   3       33.18       34.40      7.57 o
  -7   5   3      285.34      308.45     12.67 o
  -5   5   3        2.38        1.27      7.02 o
  -3   5   3      690.32      725.65     21.52 o
  -1   5   3       51.92       67.93     14.61 o
   1   5   3       20.52       13.87      9.16 o
   3   5   3       19.29       20.62      4.76 o
   5   5   3      114.10      122.76      5.60 o
   7   5   3       85.55       73.65      5.47 o
   9   5   3        1.29       13.91      5.11 o
  11   5   3       17.86       22.52      9.14 o
  13   5   3       37.77       39.99      7.62 o
  15   5   3        0.08       -6.66      6.66 o
  17   5   3        0.68       -7.43     13.22 o
  -8   6   3       88.43       46.63     18.68 o
  -6   6   3       44.49       21.20     16.02 o
  -4   6   3       22.47        8.99     32.52 o
  -2   6   3       43.23       12.95     25.07 o
   0   6   3      175.48      165.35     22.11 o
   2   6   3        0.23        1.39     11.91 o
   4   6   3        0.02        1.21     14.80 o
   6   6   3        0.06       -5.40      5.94 o
   8   6   3      109.99      117.74     12.41 o
 -30   0   4      361.51      299.76     23.31 o
 -28   0   4       88.52      123.98     16.89 o
 -26   0   4      324.32      361.67     32.34 o
 -24   0   4     2235.90     2093.88     79.42 o
 -22   0   4     3285.54     3319.37    104.61 o
 -20   0   4     1378.19     1169.44     37.48 o
 -18   0   4      213.35      194.86     31.33 o
 -16   0   4     3262.84     3316.66     68.58 o
 -14   0   4      687.48      599.71     37.45 o
 -12   0   4     2962.18     3517.28     91.16 o
 -10   0   4      714.77      723.87     15.02 o
  -8   0   4     1671.70     1637.67     28.72 o
  -6   0   4    21463.19    22532.92    225.80 o
  -4   0   4      547.29      439.60      7.59 o
  -2   0   4     9869.93     9982.30     85.85 o
   0   0   4    11745.69    11781.64     94.23 o
   2   0   4     3048.35     3683.75     33.29 o
   4   0   4    18065.09    18678.63    171.43 o
   6   0   4      682.13      639.48      9.96 o
   8   0   4      600.11      617.10     11.38 o
  10   0   4     4112.05     4242.63     48.87 o
  12   0   4     4142.46     4161.48     49.19 o
  14   0   4     5651.42     5652.99     84.88 o
  16   0   4        5.18       -3.22      5.96 o
  18   0   4      237.45      269.47     14.76 o
  20   0   4     6668.28     6907.79    105.75 o
  22   0   4      557.78      569.67     39.56 o
  24   0   4       43.40       52.39     22.62 o
  26   0   4        1.37        3.85     22.01 o
  28   0   4      787.22      789.28     53.19 o
  30   0   4      434.48      475.03     45.00 o
 -29   1   4       62.81       37.97     22.46 o
 -27   1   4       82.92       62.40     11.62 o
 -25   1   4       14.43       12.83      8.97 o
 -23   1   4        4.68        3.13      7.10 o
 -21   1   4      539.26      509.56     17.01 o
 -19   1   4        2.49       -0.55      5.95 o
 -17   1   4      392.93      365.42     11.30 o
 -15   1   4        0.62       -3.16      3.16 o
 -13   1   4     1331.67     1294.03     14.94 o
 -11   1   4      255.92      351.81      6.93 o
  -9   1   4      235.74      202.55      5.74 o
  -7   1   4     1989.10     2370.95     25.31 o
  -5   1   4     4711.43     4642.61     50.87 o
  -3   1   4      559.40      523.40      6.41 o
  -1   1   4      656.34      631.36      6.14 o
   1   1   4     9785.59    10601.38     59.29 o
   3   1   4     9257.56     9401.87     51.07 o
   5   1   4    14048.55    14408.21    118.31 o
   7   1   4     6916.98     7502.37     61.44 o
   9   1   4       36.23       39.48      2.76 o
  11   1   4      606.63      554.29      8.26 o
  13   1   4     1966.81     2029.60     20.74 o
  15   1   4      811.41      828.66     12.32 o
  17   1   4      448.48      462.47     10.53 o
  19   1   4      194.81      202.81     11.88 o
  21   1   4       24.42       20.23      8.34 o
  23   1   4        3.10       -0.84      9.62 o
  25   1   4       53.37       45.83     15.46 o
  27   1   4        1.40        2.21     15.15 o
  29   1   4        4.34        4.41     18.40 o
 -28   2   4       15.73       18.69      8.90 o
 -26   2   4       93.91       95.63      9.47 o
 -24   2   4      442.30      468.50     15.86 o
 -22   2   4      837.26      835.69     19.94 o
 -20   2   4       19.11       13.72      5.83 o
 -18   2   4       34.84       33.25      5.42 o
 -16   2   4     4741.37     4664.24     49.57 o
 -14   2   4       17.54       11.15      2.97 o
 -12   2   4      240.36      224.57      6.42 o
 -10   2   4       40.75       42.22      4.87 o
  -8   2   4     2609.45     2595.90     29.70 o
  -6   2   4     2000.85     1882.91     22.34 o
  -4   2   4     1173.27     1292.33     17.30 o
  -2   2   4     4007.43     4198.41     46.41 o
   0   2   4     1237.28     1152.96     18.81 o
   2   2   4       70.43       57.98      2.54 o
   4   2   4    12135.51    12969.81     92.78 o
   6   2   4     1207.00     1209.68     12.77 o
   8   2   4     1498.99     1612.68     16.23 o
  10   2   4     1942.30     2062.29     17.68 o
  12   2   4      686.08      674.63      9.39 o
  14   2   4     2346.14     2273.47     21.15 o
  16   2   4      787.62      807.25     11.74 o
  18   2   4      300.99      317.28      8.78 o
  20   2   4      348.43      357.95     12.14 o
  22   2   4       72.96       57.98      7.47 o
  24   2   4      130.42      154.98     10.46 o
  26   2   4       14.67        8.16     18.31 o
  28   2   4      200.08      207.42     14.03 o
 -25   3   4      146.59      175.39     19.34 o
 -23   3   4       54.45       30.43     12.02 o
 -21   3   4       21.03        7.11     10.57 o
 -19   3   4       19.10        7.55      8.98 o
 -17   3   4      251.60      273.61     15.67 o
 -15   3   4       47.84       37.04      8.85 o
 -13   3   4      586.36      579.03     17.00 o
 -11   3   4     1066.94     1055.34     19.77 o
  -9   3   4       28.38       14.19      4.82 o
  -7   3   4      441.64      426.06     11.14 o
  -5   3   4     2702.58     2743.69     35.72 o
  -3   3   4     1716.00     1701.27     26.44 o
  -1   3   4       39.43       41.29      3.28 o
   1   3   4      760.58      737.08     10.66 o
   3   3   4     2522.85     2451.29     25.68 o
   5   3   4     1467.15     1406.23     15.67 o
   7   3   4      186.17      183.82      5.19 o
   9   3   4        0.25       -2.72      2.72 o
  11   3   4     2113.95     2038.61     24.31 o
  13   3   4      440.25      444.10     12.36 o
  15   3   4       91.83      105.43      8.46 o
  17   3   4       23.68       23.02      6.43 o
  19   3   4      524.25      542.68     18.36 o
  21   3   4      375.88      361.74     17.36 o
  23   3   4       67.08       68.27     14.43 o
  25   3   4       58.82       47.97     16.11 o
 -22   4   4       17.90       28.48     12.34 o
 -20   4   4       11.79       13.04     21.70 o
 -18   4   4       38.16       16.58     18.61 o
 -16   4   4        7.52       -7.98      7.98 o
 -14   4   4      241.31      236.77     23.30 o
 -12   4   4      290.93      300.62     16.27 o
 -10   4   4      185.84      194.77     10.91 o
  -8   4   4       60.37       56.98      7.01 o
  -6   4   4       59.36       56.75      6.76 o
  -4   4   4       23.61       24.61      5.25 o
  -2   4   4        0.25       -3.03      3.03 o
   0   4   4      295.10      302.94     11.57 o
   2   4   4      112.03      136.32      6.48 o
   4   4   4      169.69      184.00      7.66 o
   6   4   4      130.83      137.76      7.37 o
   8   4   4      144.25      132.26      6.58 o
  10   4   4      206.67      182.76      8.17 o
  12   4   4       10.18        5.02      4.97 o
  14   4   4      154.10      136.66      9.90 o
  16   4   4       52.56       58.13      8.25 o
  18   4   4        8.37       10.63      9.49 o
  20   4   4       78.88       66.82     14.17 o
  22   4   4       19.11        3.60     11.17 o
 -17   5   4      151.81      137.85     21.75 o
 -15   5   4      115.94      130.37     14.41 o
 -13   5   4       11.15        6.87      8.90 o
 -11   5   4       33.77       39.89      9.93 o
  -9   5   4       84.89       86.98     10.66 o
  -7   5   4      136.13      148.23      9.83 o
  -5   5   4        0.23        1.91      4.49 o
  -3   5   4      261.66      307.07     17.66 o
  -1   5   4      111.41      140.13     11.08 o
   1   5   4      166.81      164.03      8.03 o
   3   5   4      300.54      328.51      8.22 o
   5   5   4      466.85      477.99     10.30 o
   7   5   4       38.85       46.00      7.59 o
   9   5   4      136.60      121.19      7.71 o
  11   5   4      620.63      563.85     27.22 o
  13   5   4       31.60       39.17      9.38 o
  15   5   4       10.34       14.11      7.30 o
  17   5   4       24.33        8.06      7.88 o
  -8   6   4        8.32      -14.57     14.57 o
  -6   6   4      119.17      131.89     16.48 o
  -4   6   4       27.70       31.24     16.24 o
  -2   6   4        0.11      -11.58     11.58 o
   0   6   4       24.35       16.73     18.92 o
   2   6   4       43.21       53.38     16.73 o
   4   6   4        9.36       22.47     11.54 o
   6   6   4       33.16       30.87      7.35 o
   8   6   4        2.05        2.52      6.16 o
 -29   1   5      296.56      297.14     30.44 o
 -27   1   5        3.20       -8.31      8.31 o
 -25   1   5      125.42       90.87     11.84 o
 -23   1   5      390.25      404.62     16.25 o
 -21   1   5      131.54      149.12     10.92 o
 -19   1   5     1216.68     1177.90     28.91 o
 -17   1   5      342.39      288.31     10.43 o
 -15   1   5       25.91       48.87      4.13 o
 -13   1   5     6689.09     6929.93     61.03 o
 -11   1   5       39.56       77.12      4.63 o
  -9   1   5     5872.46     6062.90     52.67 o
  -7   1   5      874.89      959.75     11.74 o
  -5   1   5     2496.39     2640.88     34.01 o
  -3   1   5    11916.36    11939.24    110.91 o
  -1   1   5     3008.70     3024.92     22.69 o
   1   1   5     6823.12     6528.60     41.79 o
   3   1   5      820.99      736.40      7.37 o
   5   1   5      580.26      521.66      6.30 o
   7   1   5    17137.25    17409.70    156.91 o
   9   1   5     4392.12     4779.81     39.30 o
  11   1   5      936.50     1000.77     11.47 o
  13   1   5      968.30     1029.35     13.57 o
  15   1   5     3015.59     3131.59     31.41 o
  17   1   5     2543.81     2511.11     32.53 o
  19   1   5       14.72        8.61      5.70 o
  21   1   5      772.95      768.22     21.79 o
  23   1   5      945.34     1020.07     30.08 o
  25   1   5      609.24      655.03     34.82 o
  27   1   5        5.22       -6.96     14.59 o
  29   1   5       15.80       22.57     17.87 o
 -28   2   5      289.33      348.77     16.89 o
 -26   2   5      119.14       91.50     10.48 o
 -24   2   5      283.95      306.45     13.44 o
 -22   2   5      291.35      280.57     12.52 o
 -20   2   5     1471.76     1500.77     34.13 o
 -18   2   5      562.53      579.68     13.42 o
 -16   2   5     1583.71     1607.08     24.04 o
 -14   2   5     1026.34     1040.94     16.60 o
 -12   2   5     1416.14     1429.86     18.10 o
 -10   2   5      611.73      618.83      9.86 o
  -8   2   5      591.20      683.82     12.54 o
  -6   2   5     4976.57     5293.14     61.65 o
  -4   2   5      123.81       74.95      4.32 o
  -2   2   5      317.80      257.54      7.41 o
   0   2   5      159.63      161.72      4.45 o
   2   2   5     1066.89     1111.98     11.76 o
   4   2   5     1720.09     1680.98     16.27 o
   6   2   5      975.69     1023.02     11.01 o
   8   2   5     1055.73     1015.08     12.05 o
  10   2   5        1.44        0.72      2.03 o
  12   2   5      242.27      242.33      5.89 o
  14   2   5        3.56       -2.24      2.46 o
  16   2   5      230.87      226.17      7.53 o
  18   2   5      772.49      733.10     14.53 o
  20   2   5      111.06      107.07     10.81 o
  22   2   5       26.75       23.20     11.92 o
  24   2   5      375.87      388.50     23.47 o
  26   2   5       96.94       98.38     15.44 o
  28   2   5       26.71       11.31     13.94 o
 -25   3   5      101.94      112.90     17.22 o
 -23   3   5        6.82        4.94     10.74 o
 -21   3   5       19.39       12.28     10.48 o
 -19   3   5     1197.57     1120.90     30.19 o
 -17   3   5      644.86      664.48     22.58 o
 -15   3   5       14.92       15.45      7.90 o
 -13   3   5        5.04       -3.48      7.71 o
 -11   3   5      493.91      517.07     21.18 o
  -9   3   5       31.63       26.61      5.42 o
  -7   3   5      125.88      136.80      7.35 o
  -5   3   5       36.95       39.92      7.67 o
  -3   3   5     1724.77     1737.34     23.88 o
  -1   3   5       46.21       53.28      5.35 o
   1   3   5        0.26        2.04      2.57 o
   3   3   5       58.20       63.98      3.47 o
   5   3   5       89.61       89.54      4.02 o
   7   3   5      274.41      297.56      6.57 o
   9   3   5       29.00       26.90      3.78 o
  11   3   5        7.05       11.39      4.22 o
  13   3   5      260.21      218.24      8.77 o
  15   3   5        1.87        3.32      6.87 o
  17   3   5       95.27       86.17      9.72 o
  19   3   5      130.47      152.41     11.79 o
  21   3   5       38.08       11.74      9.62 o
  23   3   5      308.87      410.08     25.89 o
  25   3   5       25.24       14.61     16.93 o
 -22   4   5      210.94      231.95     21.21 o
 -20   4   5      669.11      693.20     45.88 o
 -18   4   5      103.42       97.93     13.07 o
 -16   4   5       40.49       40.57     10.26 o
 -14   4   5      604.28      599.27     22.65 o
 -12   4   5     2780.54     2808.80     83.91 o
 -10   4   5       30.63       29.39      7.13 o
  -8   4   5      169.78      146.81      9.54 o
  -6   4   5       70.26       68.41      8.16 o
  -4   4   5     2565.05     2517.38     38.59 o
  -2   4   5       97.65      102.90      6.14 o
   0   4   5     1440.79     1380.13     19.11 o
   2   4   5      571.77      596.19     13.56 o
   4   4   5      573.83      527.29     10.36 o
   6   4   5      316.35      346.14      9.24 o
   8   4   5       53.43       69.09      5.22 o
  10   4   5       16.14       11.31      4.48 o
  12   4   5        3.34        2.75      4.68 o
  14   4   5      364.24      351.22     14.23 o
  16   4   5      145.09      161.44     11.05 o
  18   4   5      193.33      194.24     28.01 o
  20   4   5       95.57       97.99     15.37 o
  22   4   5       21.38       27.82     12.51 o
 -17   5   5        0.56       -2.70     13.74 o
 -15   5   5        9.85        6.67      9.73 o
 -13   5   5       88.14       54.21     11.06 o
 -11   5   5       51.29       70.51     12.58 o
  -9   5   5      206.25      218.58     22.45 o
  -7   5   5        2.16       -1.99      8.35 o
  -5   5   5       45.12       31.25      6.19 o
  -3   5   5        5.97        0.25      4.37 o
  -1   5   5      836.49      823.59     16.07 o
   1   5   5       31.34       37.60      5.07 o
   3   5   5       20.77       20.07      3.99 o
   5   5   5       50.05       46.40      5.38 o
   7   5   5      106.76      134.17      6.69 o
   9   5   5       43.29       50.96      7.21 o
  11   5   5        7.66        6.76      6.28 o
  13   5   5        7.89        2.48      6.43 o
  15   5   5      242.09      257.42     14.44 o
  17   5   5        0.28        6.21      8.94 o
  -8   6   5       11.91       31.67     19.69 o
  -6   6   5        9.39        9.02     14.52 o
  -4   6   5       83.08      104.10     18.41 o
  -2   6   5       34.55       33.94      8.39 o
   0   6   5       15.22       29.91     15.90 o
   2   6   5        1.67       -0.74     13.07 o
   4   6   5      189.54      195.85     13.09 o
   6   6   5        2.54        3.41      6.18 o
 -28   0   6      185.50      138.92     20.48 o
 -26   0   6      525.58      604.33     33.69 o
 -24   0   6       45.10       62.51     16.66 o
 -22   0   6      773.60      705.04     28.83 o
 -20   0   6      947.50      972.50     27.03 o
 -18   0   6     1620.22     1564.09     34.41 o
 -16   0   6     2971.80     3022.67     52.18 o
 -14   0   6       52.12       45.50      7.44 o
 -12   0   6      944.67     1035.08     23.27 o
 -10   0   6     5924.26     6004.91     74.53 o
  -8   0   6     7861.70     7758.02    100.64 o
  -6   0   6      180.99      201.65      7.78 o
  -4   0   6       33.19       47.16      3.56 o
  -2   0   6     2882.67     2904.61     28.27 o
   0   0   6    25852.65    25097.42    225.13 o
   2   0   6        1.38        2.71      2.04 o
   4   0   6      828.47      800.82     12.96 o
   6   0   6      679.66      738.20     12.81 o
   8   0   6     9455.62     9549.40    100.98 o
  10   0   6     2562.58     3067.73     35.98 o
  12   0   6     1566.66     1580.37     26.94 o
  14   0   6       25.69       25.97      6.69 o
  16   0   6     1706.41     1745.48     35.86 o
  18   0   6      330.12      355.81     17.03 o
  20   0   6      190.95      197.26     17.92 o
  22   0   6     3741.32     3560.86    110.66 o
  24   0   6      471.52      486.28     39.31 o
  26   0   6      154.48      188.36     29.59 o
  28   0   6      419.73      465.25     43.16 o
 -29   1   6       82.02       69.96     15.12 o
 -27   1   6       74.34       58.21     14.55 o
 -25   1   6       53.39       31.53     11.08 o
 -23   1   6       75.29       56.72      9.18 o
 -21   1   6        8.75       -5.50      6.36 o
 -19   1   6       58.60       49.32      7.94 o
 -17   1   6        0.85       -4.12      4.12 o
 -15   1   6      335.49      340.36      9.42 o
 -13   1   6      905.32      927.85     16.31 o
 -11   1   6      387.72      362.96      8.05 o
  -9   1   6     3704.44     4021.81     34.89 o
  -7   1   6        5.58        6.97      2.42 o
  -5   1   6     2484.16     2548.26     27.71 o
  -3   1   6     2078.46     2195.98     24.03 o
  -1   1   6     4964.63     5159.90     46.38 o
   1   1   6      309.22      231.02      4.98 o
   3   1   6      128.83      130.01      3.07 o
   5   1   6      323.53      368.97      6.09 o
   7   1   6      420.76      335.07      6.35 o
   9   1   6      771.36      834.46     11.21 o
  11   1   6     1044.92     1069.25     12.51 o
  13   1   6       55.72       54.53      3.59 o
  15   1   6      172.67      157.18      6.83 o
  17   1   6      552.38      576.73     15.26 o
  19   1   6      769.38      726.56     17.47 o
  21   1   6        6.73       12.85      8.11 o
  23   1   6      326.99      324.37     22.57 o
  25   1   6       32.62       59.86     15.39 o
  27   1   6       17.45       25.05     16.09 o
 -28   2   6       54.77       65.35      9.99 o
 -26   2   6       30.44       30.47      8.41 o
 -24   2   6      171.55      188.70     11.17 o
 -22   2   6       29.53       27.68      6.71 o
 -20   2   6      479.15      493.31     14.86 o
 -18   2   6      430.06      402.66     11.51 o
 -16   2   6     2210.10     2254.87     36.41 o
 -14   2   6      871.14      908.96     16.78 o
 -12   2   6      989.20     1018.96     15.81 o
 -10   2   6      734.54      753.49     11.62 o
  -8   2   6     4048.28     4059.16     36.80 o
  -6   2   6      487.28      527.91     10.88 o
  -4   2   6     1673.65     1781.00     20.05 o
  -2   2   6      661.99      690.44      9.05 o
   0   2   6     5813.67     5681.44     45.93 o
   2   2   6        9.66        4.27      2.23 o
   4   2   6     4118.04     4062.54     30.75 o
   6   2   6      863.55      971.39     10.98 o
   8   2   6      458.96      411.59      6.71 o
  10   2   6      497.24      519.67      7.89 o
  12   2   6      258.43      263.94      5.45 o
  14   2   6       19.57       14.26      2.93 o
  16   2   6       75.82       71.01      5.11 o
  18   2   6      422.34      433.83     11.43 o
  20   2   6      204.81      218.46     10.87 o
  22   2   6       21.91        7.20      8.86 o
  24   2   6      108.65      117.31     12.42 o
  26   2   6        1.60        9.50     12.71 o
 -25   3   6      225.67      252.18     22.47 o
 -23   3   6        3.90        8.18     10.96 o
 -21   3   6       11.32       11.17     11.74 o
 -19   3   6      779.42      831.18     43.66 o
 -17   3   6      413.10      433.59     33.15 o
 -15   3   6      384.33      397.58     17.73 o
 -13   3   6      114.58      113.92     13.24 o
 -11   3   6      289.11      304.11     12.84 o
  -9   3   6     1029.08     1065.64     22.89 o
  -7   3   6      406.51      412.64     11.87 o
  -5   3   6     1118.26     1176.95     19.56 o
  -3   3   6      616.59      635.33     13.32 o
  -1   3   6      787.96      740.01     10.45 o
   1   3   6     4037.13     3999.77     36.42 o
   3   3   6     1023.28     1035.89     12.36 o
   5   3   6      270.15      241.71      6.16 o
   7   3   6     2023.71     1996.80     21.77 o
   9   3   6     1128.44     1017.37     16.80 o
  11   3   6     1124.01     1108.08     18.29 o
  13   3   6      127.30       88.88      6.98 o
  15   3   6      413.08      419.33     14.43 o
  17   3   6      326.16      337.30     13.97 o
  19   3   6      359.35      398.19     19.13 o
  21   3   6       91.84      121.72     16.37 o
  23   3   6       18.83       25.15     12.32 o
  25   3   6      299.70      292.66     33.81 o
 -22   4   6        5.37       -6.85     11.17 o
 -20   4   6      110.02      107.14     16.46 o
 -18   4   6       23.10       18.44      9.82 o
 -16   4   6        7.11       -5.70     11.83 o
 -14   4   6        8.02       22.17      8.88 o
 -12   4   6      190.80      204.51     14.41 o
 -10   4   6       46.75       62.93      9.79 o
  -8   4   6       86.63      104.28      8.95 o
  -6   4   6        1.96        0.68      6.98 o
  -4   4   6       74.76       93.73     12.00 o
  -2   4   6      246.56      246.61      9.36 o
   0   4   6      364.99      376.90     11.66 o
   2   4   6      130.37      120.17      6.15 o
   4   4   6       10.11        4.97      3.46 o
   6   4   6        0.15       -3.27      3.27 o
   8   4   6      174.02      166.32      7.16 o
  10   4   6      116.93       89.48      7.08 o
  12   4   6       31.82       11.81      6.17 o
  14   4   6       79.71       72.61      8.57 o
  16   4   6       21.38       23.52      8.79 o
  18   4   6        1.64        2.67     12.24 o
  20   4   6        1.60        1.84     10.07 o
  22   4   6        0.28      -14.55     14.55 o
 -17   5   6       33.27       39.10     20.89 o
 -15   5   6      269.67      285.87     18.76 o
 -13   5   6        0.90       11.15      9.62 o
 -11   5   6       51.50       72.79     11.25 o
  -9   5   6      483.25      497.82     27.53 o
  -7   5   6      431.89      446.64     18.88 o
  -5   5   6        2.90       -0.62      4.89 o
  -3   5   6      385.20      400.60     15.69 o
  -1   5   6      209.21      214.33      9.51 o
   1   5   6      540.36      560.78     13.80 o
   3   5   6       17.73        9.42      4.13 o
   5   5   6       32.57       28.01      5.12 o
   7   5   6       78.20       72.83      6.46 o
   9   5   6      159.22      186.91     13.43 o
  11   5   6      136.53      134.74     12.68 o
  13   5   6        5.26       -0.61      9.25 o
  15   5   6       45.09       62.16     14.03 o
  -6   6   6       12.30       10.92     13.74 o
  -4   6   6        5.78       17.55     25.13 o
  -2   6   6       20.14       35.62      8.99 o
   0   6   6       26.16       40.14     17.08 o
   2   6   6       19.83       28.24      5.86 o
   4   6   6       22.26       24.49     10.50 o
   6   6   6        0.00        0.61     15.53 o
 -27   1   7      327.12      331.33     16.20 o
 -25   1   7      409.48      395.40     16.41 o
 -23   1   7     1323.87     1228.42     33.96 o
 -21   1   7        0.78       -2.85      5.24 o
 -19   1   7      955.18      892.28     19.39 o
 -17   1   7      645.14      692.19     14.52 o
 -15   1   7     1794.90     1775.24     21.63 o
 -13   1   7      313.16      309.03      7.80 o
 -11   1   7      692.78      694.37     10.65 o
  -9   1   7      549.66      555.85      9.54 o
  -7   1   7     2656.63     2599.02     25.38 o
  -5   1   7      233.16      144.66      6.87 o
  -3   1   7       49.88       38.05      3.19 o
  -1   1   7     4601.60     4947.26     39.82 o
   1   1   7     5658.74     5779.04     43.57 o
   3   1   7      977.36      919.99      9.57 o
   5   1   7     5145.87     4972.73     36.75 o
   7   1   7      299.82      329.02      5.70 o
   9   1   7      386.12      387.48      7.13 o
  11   1   7     2670.85     2622.12     27.12 o
  13   1   7      953.02      864.08     11.73 o
  15   1   7      451.36      437.60     10.99 o
  17   1   7      443.95      435.84     11.95 o
  19   1   7      373.32      396.87     13.47 o
  21   1   7     1072.06     1028.21     36.11 o
  23   1   7        6.71        8.42     13.23 o
  25   1   7       23.53       36.45     15.25 o
  27   1   7       97.08      125.22     36.07 o
 -26   2   7        1.21        3.96      7.35 o
 -24   2   7       32.25       34.04     13.22 o
 -22   2   7      537.15      536.85     16.36 o
 -20   2   7       46.91       38.76      6.96 o
 -18   2   7      104.05      107.17      7.13 o
 -16   2   7      144.90      150.18      9.25 o
 -14   2   7     1543.48     1512.14     23.48 o
 -12   2   7     1610.20     1594.48     21.74 o
 -10   2   7      246.36      260.25      7.23 o
  -8   2   7      185.39      269.84      6.42 o
  -6   2   7     3692.93     3803.77     32.65 o
  -4   2   7     6383.21     6587.64     60.83 o
  -2   2   7      244.90      280.49      6.61 o
   0   2   7       11.52        5.56      2.42 o
   2   2   7      633.21      565.05      8.68 o
   4   2   7    11216.25    10958.57     81.22 o
   6   2   7        2.90        3.25      1.79 o
   8   2   7      794.17      855.51      9.83 o
  10   2   7      127.86      121.54      3.97 o
  12   2   7     2527.43     2422.02     21.01 o
  14   2   7       22.72       16.72      3.44 o
  16   2   7       26.16       29.81      4.85 o
  18   2   7       84.12       73.28      7.39 o
  20   2   7      222.89      214.73     11.28 o
  22   2   7       25.58       15.06      7.82 o
  24   2   7       17.10       18.20      9.20 o
  26   2   7      122.36      159.47     17.15 o
 -25   3   7       51.83       61.61     15.20 o
 -23   3   7       83.96       91.33     15.65 o
 -21   3   7        0.43        6.46     12.32 o
 -19   3   7        5.64        4.94      8.38 o
 -17   3   7       82.43       88.42     11.07 o
 -15   3   7      357.97      361.13     17.28 o
 -13   3   7        2.61       -7.57      7.57 o
 -11   3   7      231.96      235.47     11.86 o
  -9   3   7      405.43      397.96     18.92 o
  -7   3   7      159.44      164.56      8.43 o
  -5   3   7       39.38       32.51      5.33 o
  -3   3   7      151.87      166.34      6.50 o
  -1   3   7      228.33      210.84      6.21 o
   1   3   7       16.15       11.29      2.96 o
   3   3   7       41.99       40.81      3.71 o
   5   3   7     3453.83     3361.07     30.58 o
   7   3   7      907.27      863.22     14.04 o
   9   3   7      365.66      383.41      9.74 o
  11   3   7       54.52       41.65      5.24 o
  13   3   7      463.59      389.93     13.57 o
  15   3   7       83.02       80.71     10.21 o
  17   3   7      498.90      426.80     23.19 o
  19   3   7        0.83        7.68      8.30 o
  21   3   7       61.18       43.63     12.27 o
  23   3   7       14.15       12.56     11.87 o
 -22   4   7       76.50       80.95     24.21 o
 -20   4   7      120.40      110.72     17.00 o
 -18   4   7        1.69       12.92     17.34 o
 -16   4   7      468.97      503.82     24.25 o
 -14   4   7       19.36        0.01      8.10 o
 -12   4   7     1310.02     1296.65     33.31 o
 -10   4   7      293.09      285.46     16.13 o
  -8   4   7     1023.53     1046.24     23.64 o
  -6   4   7      567.83      623.20     17.40 o
  -4   4   7      646.21      640.88     14.97 o
  -2   4   7     1304.03     1376.07     23.01 o
   0   4   7      651.69      657.63     17.50 o
   2   4   7     1966.96     2002.10     30.42 o
   4   4   7      752.90      775.61     14.82 o
   6   4   7      181.50      199.45      7.72 o
   8   4   7       62.05       60.19      5.33 o
  10   4   7      596.95      585.80     17.07 o
  12   4   7      681.95      676.19     18.96 o
  14   4   7       40.76       69.36     10.40 o
  16   4   7        7.43       12.09      8.67 o
  18   4   7      121.53      116.40     14.05 o
  20   4   7      176.53      171.38     19.41 o
 -15   5   7       46.69       53.95     19.32 o
 -13   5   7        3.51        6.20     10.84 o
 -11   5   7      226.76      206.86     19.16 o
  -9   5   7        0.01        7.02      7.87 o
  -7   5   7       43.41       46.28      7.60 o
  -5   5   7       11.43       15.28      6.30 o
  -3   5   7        0.99       -0.02      4.87 o
  -1   5   7        0.71        3.04      4.94 o
   1   5   7        7.79       12.06      5.16 o
   3   5   7        1.19       -1.57      4.13 o
   5   5   7       51.54       63.19     12.66 o
   7   5   7      119.80      129.21      8.96 o
   9   5   7       78.78       95.34     13.69 o
  11   5   7       11.91       10.77      7.02 o
  13   5   7        2.66       13.78      8.14 o
  15   5   7       39.87       31.77     10.23 o
  -4   6   7       15.50       23.48     19.44 o
  -2   6   7        4.42       -0.35      7.00 o
   0   6   7        0.85        0.69      6.13 o
   2   6   7        0.22       -3.16      7.90 o
 -28   0   8       68.56       52.65     14.99 o
 -26   0   8       59.47       65.10     14.71 o
 -24   0   8        1.37       -1.30     10.04 o
 -22   0   8     1377.94     1342.86     40.70 o
 -20   0   8       44.77       46.61     11.46 o
 -18   0   8     2777.25     2649.69     49.34 o
 -16   0   8       65.04       65.90     12.32 o
 -14   0   8     1631.61     1601.46     33.21 o
 -12   0   8     6825.28     7004.28    101.22 o
 -10   0   8      822.29      864.72     20.95 o
  -8   0   8     4196.35     4264.27     55.81 o
  -6   0   8     8394.02     8589.12    139.79 o
  -4   0   8     4782.95     4881.16     57.51 o
  -2   0   8    10817.97    10375.87    108.57 o
   0   0   8        2.72       -2.46      2.46 o
   2   0   8      839.94      874.95     14.85 o
   4   0   8     2958.96     2667.93     33.34 o
   6   0   8     1094.08     1147.93     18.47 o
   8   0   8    16816.89    16743.13    172.93 o
  10   0   8      628.91      640.62     15.61 o
  12   0   8     3150.78     3306.25     54.83 o
  14   0   8     1439.96     1499.78     32.43 o
  16   0   8     2402.56     2333.79     47.62 o
  18   0   8      241.58      200.64     16.85 o
  20   0   8     2022.47     1923.73     71.47 o
  22   0   8      734.65      650.50     42.25 o
  24   0   8      123.69      217.04     29.10 o
  26   0   8        0.08       13.63     21.40 o
  28   0   8       27.62       36.07     24.70 o
 -27   1   8      324.26      361.86     17.07 o
 -25   1   8       54.24       51.88      9.45 o
 -23   1   8      152.99      159.86     11.65 o
 -21   1   8        6.56        1.36      5.81 o
 -19   1   8     1142.68     1065.05     21.51 o
 -17   1   8      282.96      262.52      9.69 o
 -15   1   8     1839.35     1740.66     23.08 o
 -13   1   8      318.97      286.16     11.54 o
 -11   1   8        0.23       -1.72      3.13 o
  -9   1   8      147.45      127.47      5.25 o
  -7   1   8      583.43      597.43     11.17 o
  -5   1   8      245.13      312.67      7.49 o
  -3   1   8      271.91      356.54      7.77 o
  -1   1   8     1837.28     1861.52     18.34 o
   1   1   8       30.68       30.46      2.29 o
   3   1   8        0.52        1.62      1.65 o
   5   1   8      166.73      163.65      4.32 o
   7   1   8      235.08      204.65      4.90 o
   9   1   8       16.06       10.55      2.71 o
  11   1   8        0.02       -1.21      2.69 o
  13   1   8       98.55      107.81      6.54 o
  15   1   8      247.95      250.29     12.15 o
  17   1   8      112.31      101.69      9.42 o
  19   1   8       68.71       67.99      9.38 o
  21   1   8       69.67       52.43     12.43 o
  23   1   8      134.33      157.79     21.00 o
  25   1   8      470.00      465.36     40.93 o
  27   1   8       10.51       24.09     16.40 o
 -26   2   8        2.61        3.51      7.55 o
 -24   2   8        9.08       19.68      6.86 o
 -22   2   8      175.46      188.59     10.01 o
 -20   2   8      898.40      888.82     20.58 o
 -18   2   8      631.44      590.50     17.36 o
 -16   2   8      934.83      906.67     20.96 o
 -14   2   8      104.41      102.77     15.55 o
 -12   2   8     1288.03     1329.97     19.56 o
 -10   2   8        2.74       -0.30      2.77 o
  -8   2   8      817.87      790.87     10.91 o
  -6   2   8       69.16       48.56      3.68 o
  -4   2   8     1514.34     1506.05     14.81 o
  -2   2   8     4313.20     4166.19     38.35 o
   0   2   8        3.28       -2.32      2.32 o
   2   2   8      358.67      370.72      8.59 o
   4   2   8     3296.04     3264.77     28.08 o
   6   2   8     2293.41     2310.29     21.23 o
   8   2   8      771.06      752.57      8.66 o
  10   2   8      188.05      178.08      5.67 o
  12   2   8      270.51      252.41      6.36 o
  14   2   8      950.49     1022.36     14.84 o
  16   2   8       62.25       74.33      7.18 o
  18   2   8      128.39      121.87      8.84 o
  20   2   8       21.89       15.66      6.49 o
  22   2   8      222.81      275.08     16.26 o
  24   2   8      469.66      543.83     28.64 o
  26   2   8        0.89        0.14     27.48 o
 -23   3   8      179.11      167.16     20.97 o
 -21   3   8      131.87      131.77     46.40 o
 -19   3   8      461.95      430.98     33.69 o
 -17   3   8       36.12       34.76     15.05 o
 -15   3   8       94.74       95.58     11.28 o
 -13   3   8      610.96      592.76     21.12 o
 -11   3   8      999.22     1017.33     35.01 o
  -9   3   8      182.19      147.89      9.77 o
  -7   3   8       86.96       78.46      7.64 o
  -5   3   8      259.38      260.52     10.33 o
  -3   3   8      465.26      436.14     15.13 o
  -1   3   8      245.45      217.73      6.57 o
   1   3   8        1.51       -2.95      2.95 o
   3   3   8      960.54      959.18     14.80 o
   5   3   8      185.25      196.60      8.23 o
   7   3   8       57.40       78.44      6.04 o
   9   3   8     1690.84     1639.25     21.64 o
  11   3   8      208.21      190.86     10.09 o
  13   3   8      108.06      123.20      8.83 o
  15   3   8      784.69      758.90     24.87 o
  17   3   8      633.81      597.08     23.21 o
  19   3   8      127.27      125.27     13.46 o
  21   3   8      293.58      305.26     44.39 o
  23   3   8       75.80       53.94     14.93 o
 -20   4   8        0.61        1.26     11.24 o
 -18   4   8       25.99       33.62     10.66 o
 -16   4   8       75.84       72.22     12.17 o
 -14   4   8       18.79       21.71      9.48 o
 -12   4   8       68.33       58.72     10.36 o
 -10   4   8       10.93        5.57      9.55 o
  -8   4   8       48.12       55.91      9.57 o
  -6   4   8        5.21        2.74      4.88 o
  -4   4   8       79.45       70.44      6.73 o
  -2   4   8       41.14       42.08      5.89 o
   0   4   8      695.33      683.84     17.64 o
   2   4   8      157.07      156.01     10.24 o
   4   4   8       23.02       30.15      5.05 o
   6   4   8      120.07      119.77      7.15 o
   8   4   8        3.80        3.69      5.00 o
  10   4   8       83.52       68.77      8.17 o
  12   4   8        4.25        5.13      7.21 o
  14   4   8        8.15       19.57      8.62 o
  16   4   8       10.40        9.55     12.12 o
  18   4   8       93.15       61.03     11.58 o
  20   4   8       29.11       23.25     12.54 o
 -15   5   8       23.76       40.22     22.51 o
 -13   5   8      214.40      222.50     17.05 o
 -11   5   8       23.92       31.76     10.73 o
  -9   5   8       79.52       68.64     11.43 o
  -7   5   8      101.42      118.62     12.48 o
  -5   5   8       53.42       66.14     15.20 o
  -3   5   8      240.03      228.79     13.11 o
  -1   5   8        0.07       -4.11      5.89 o
   1   5   8      104.79      106.50      9.34 o
   3   5   8        2.00        3.59      5.75 o
   5   5   8      284.29      272.85     18.75 o
   7   5   8        3.42       11.38      6.46 o
   9   5   8      235.77      278.07     20.75 o
  11   5   8       41.40       51.44      9.84 o
  13   5   8       27.39       20.95     13.44 o
  15   5   8        0.07       -1.15     27.02 o
 -27   1   9      217.13      212.99     14.15 o
 -25   1   9      502.04      523.64     19.13 o
 -23   1   9      301.32      307.85     14.66 o
 -21   1   9        2.40       -5.58      5.58 o
 -19   1   9     1370.06     1384.21     25.39 o
 -17   1   9      313.70      299.75     10.45 o
 -15   1   9     4823.28     4771.77     53.36 o
 -13   1   9      524.45      517.80     11.82 o
 -11   1   9     2332.64     2332.73     25.49 o
  -9   1   9     3236.30     3099.25     30.95 o
  -7   1   9     1218.52     1242.43     20.63 o
  -5   1   9       59.19       61.91      4.01 o
  -3   1   9     2579.93     2680.70     24.97 o
  -1   1   9     2731.63     2683.42     22.36 o
   1   1   9     3847.56     3623.40     28.52 o
   3   1   9      129.22      143.64      3.73 o
   5   1   9        0.46       -1.85      1.85 o
   7   1   9      931.85      859.47     10.26 o
   9   1   9      887.54      864.63     11.63 o
  11   1   9      396.07      369.09      9.08 o
  13   1   9      955.50      939.72     17.24 o
  15   1   9      397.45      382.49     14.32 o
  17   1   9      584.87      577.90     18.08 o
  19   1   9      191.88      208.84     12.90 o
  21   1   9      899.61      887.57     33.27 o
  23   1   9       14.31       -1.67     12.46 o
  25   1   9      512.58      526.19     36.56 o
  27   1   9      231.27      251.67     24.08 o
 -26   2   9       54.92       62.26     24.68 o
 -24   2   9       18.01       13.56     13.82 o
 -22   2   9        0.62       13.95      6.35 o
 -20   2   9       56.28       51.94      8.07 o
 -18   2   9      375.24      433.11     13.81 o
 -16   2   9        7.43        4.34      4.92 o
 -14   2   9      340.57      339.92     11.31 o
 -12   2   9        0.07       -3.57      3.57 o
 -10   2   9     1148.05     1113.55     17.20 o
  -8   2   9      778.96      796.33     11.92 o
  -6   2   9       57.46       46.95      3.46 o
  -4   2   9      246.80      239.08      5.74 o
  -2   2   9     2008.58     1939.86     18.31 o
   0   2   9      725.87      702.38      8.72 o
   2   2   9      724.37      689.89      8.65 o
   4   2   9      217.95      196.03      4.51 o
   6   2   9      145.59      133.09      3.98 o
   8   2   9      327.06      339.45      6.18 o
  10   2   9      555.40      502.80      9.36 o
  12   2   9      189.92      208.94      8.34 o
  14   2   9      411.49      380.44     12.23 o
  16   2   9       22.05       33.68      6.38 o
  18   2   9      231.99      233.84     11.32 o
  20   2   9      206.42      211.41     14.45 o
  22   2   9       35.00       45.99      9.96 o
  24   2   9      102.42      117.31     17.03 o
 -23   3   9        0.16       -0.33     11.60 o
 -21   3   9       59.53       48.01     19.35 o
 -19   3   9        5.51       -3.68     10.09 o
 -17   3   9        0.50        1.31      8.23 o
 -15   3   9      334.59      318.93     17.42 o
 -13   3   9       99.69       91.41     11.16 o
 -11   3   9       13.74        3.32      7.18 o
  -9   3   9      777.03      693.68     40.50 o
  -7   3   9      171.18      159.42     10.05 o
  -5   3   9      353.76      336.14     11.36 o
  -3   3   9      108.49      103.31      7.21 o
  -1   3   9      253.50      227.80      8.81 o
   1   3   9     2810.25     2702.20     33.57 o
   3   3   9     1573.30     1519.08     22.47 o
   5   3   9       24.84        9.92      4.58 o
   7   3   9      173.31      135.30      7.54 o
   9   3   9      753.22      689.17     18.38 o
  11   3   9       61.50       56.95      9.21 o
  13   3   9      105.48       70.51     10.24 o
  15   3   9        0.02        3.09      7.68 o
  17   3   9       79.27       85.57     15.08 o
  19   3   9       44.71       52.83     10.88 o
  21   3   9       10.16        9.95     11.61 o
  23   3   9       20.01       37.42     19.01 o
 -20   4   9       36.65       30.94     13.92 o
 -18   4   9       87.44      100.47     13.49 o
 -16   4   9      275.96      295.56     18.57 o
 -14   4   9       59.08       62.65     11.42 o
 -12   4   9      539.55      493.67     26.89 o
 -10   4   9       57.26       57.27     11.45 o
  -8   4   9      314.77      347.98     17.58 o
  -6   4   9      255.06      282.51     16.41 o
  -4   4   9       42.32       25.36      6.74 o
  -2   4   9      558.98      551.01     15.94 o
   0   4   9       99.59      105.20      7.81 o
   2   4   9      608.60      647.96     14.44 o
   4   4   9       14.82        3.84      4.47 o
   6   4   9      116.41       90.67      8.78 o
   8   4   9      562.06      556.21     17.62 o
  10   4   9       87.64       99.25     11.09 o
  12   4   9       21.74       32.65      9.23 o
  14   4   9       31.56       40.51      9.80 o
  16   4   9      107.19       94.86     16.06 o
  18   4   9      144.10      173.89     15.74 o
 -13   5   9        6.99        7.49     10.03 o
 -11   5   9        1.77        0.64     10.19 o
  -9   5   9      173.03      215.26     16.46 o
  -7   5   9      125.43      164.42     14.34 o
  -5   5   9       59.20       50.77     10.41 o
  -3   5   9        6.51       14.65      8.54 o
  -1   5   9       20.28       27.43     14.66 o
   1   5   9       13.98       24.07      8.82 o
   3   5   9       15.45        8.31      6.31 o
   5   5   9        8.16       18.08      7.82 o
   7   5   9      156.82      166.56     11.78 o
   9   5   9       29.29       37.04      9.28 o
  11   5   9       13.12       17.61      9.57 o
  13   5   9        6.72       13.06      9.62 o
 -26   0  10      237.09      248.22     21.47 o
 -24   0  10      268.05      265.93     20.80 o
 -22   0  10      295.54      265.90     20.11 o
 -20   0  10      381.22      334.06     21.00 o
 -18   0  10       55.31       62.37     11.95 o
 -16   0  10      691.69      701.48     22.46 o
 -14   0  10       91.28       81.41     12.66 o
 -12   0  10       53.24       61.49      8.53 o
 -10   0  10     4479.74     4412.90     68.83 o
  -8   0  10      329.26      278.77     12.64 o
  -6   0  10     2785.36     2677.42     49.17 o
  -4   0  10      111.45       58.46      6.15 o
  -2   0  10     6250.31     6854.81     89.19 o
   0   0  10      633.36      651.26     13.79 o
   2   0  10     9322.12     9619.68    103.33 o
   4   0  10     2268.71     2104.89     26.96 o
   6   0  10     1293.69     1287.59     28.59 o
   8   0  10      538.68      539.97     16.69 o
  10   0  10      278.82      241.40     12.48 o
  12   0  10     1238.84     1189.40     28.65 o
  14   0  10      689.09      684.92     21.60 o
  16   0  10      124.28      102.46     13.48 o
  18   0  10      231.17      239.66     25.68 o
  20   0  10      299.83      245.22     28.06 o
  22   0  10      740.64      751.80     45.42 o
  24   0  10       64.90       79.91     24.33 o
  26   0  10        4.07        1.53     22.93 o
 -27   1  10       33.15       28.08      9.32 o
 -25   1  10        5.02       -8.77      8.77 o
 -23   1  10      395.69      386.65     16.29 o
 -21   1  10       23.60       23.56      7.69 o
 -19   1  10        3.34       -0.93      5.90 o
 -17   1  10      290.35      285.52     13.15 o
 -15   1  10     1555.29     1524.89     23.48 o
 -13   1  10     1224.86     1185.72     19.78 o
 -11   1  10      120.37      112.96      6.27 o
  -9   1  10      311.83      328.90      8.62 o
  -7   1  10      223.75      188.89      8.55 o
  -5   1  10     2052.89     2161.43     23.47 o
  -3   1  10      254.32      286.21      6.82 o
  -1   1  10      297.16      335.54      6.38 o
   1   1  10        0.51       -1.99      2.04 o
   3   1  10      614.42      582.36      7.50 o
   5   1  10      255.35      279.02      5.95 o
   7   1  10        6.84        6.74      2.35 o
   9   1  10       11.75       11.73      3.05 o
  11   1  10      983.83      916.87     15.60 o
  13   1  10       83.63       84.87      8.30 o
  15   1  10       72.69       71.69      8.34 o
  17   1  10        0.89       -3.70      6.38 o
  19   1  10      225.07      218.42     15.18 o
  21   1  10        6.37       19.93     12.43 o
  23   1  10       93.69       81.18     15.84 o
  25   1  10       58.29       64.14     23.57 o
 -24   2  10       39.86       37.36     14.95 o
 -22   2  10      144.30      140.35     12.93 o
 -20   2  10       85.50       73.04      8.93 o
 -18   2  10       16.70        5.20      5.76 o
 -16   2  10      179.52      178.08      9.47 o
 -14   2  10      200.95      181.09      8.99 o
 -12   2  10      237.49      219.29      9.28 o
 -10   2  10       34.63       41.62      5.04 o
  -8   2  10     1066.12     1076.52     15.66 o
  -6   2  10       81.62       66.91      3.83 o
  -4   2  10      215.37      183.47      5.46 o
  -2   2  10      374.32      402.38      7.62 o
   0   2  10       84.37       91.90      3.98 o
   2   2  10        2.97       -2.46      2.46 o
   4   2  10     1079.33      999.85     11.13 o
   6   2  10     2488.90     2487.22     21.00 o
   8   2  10      725.31      692.97     13.27 o
  10   2  10       88.45       87.48      5.18 o
  12   2  10      766.22      714.26     16.21 o
  14   2  10      678.56      601.79     15.46 o
  16   2  10       39.64       32.95      6.70 o
  18   2  10      340.64      304.67     12.76 o
  20   2  10      129.56      129.69      9.79 o
  22   2  10       57.09       65.77     13.39 o
  24   2  10       25.35       19.26     16.11 o
 -23   3  10      292.97      312.72     37.11 o
 -21   3  10      276.22      305.87     41.70 o
 -19   3  10        6.39       16.58     11.56 o
 -17   3  10      410.26      386.02     19.54 o
 -15   3  10      645.49      675.48     28.64 o
 -13   3  10      157.03      153.89     13.42 o
 -11   3  10      719.65      657.19     22.83 o
  -9   3  10      485.57      493.26     19.38 o
  -7   3  10      962.80      887.18     21.52 o
  -5   3  10     1795.41     1850.64     29.30 o
  -3   3  10      597.30      585.02     15.04 o
  -1   3  10      150.08      119.10      8.39 o
   1   3  10     2696.78     2769.67     42.52 o
   3   3  10     1741.86     1682.84     24.79 o
   5   3  10      334.69      329.59     10.81 o
   7   3  10      805.08      751.98     19.43 o
   9   3  10      562.07      563.34     17.01 o
  11   3  10      248.73      234.52     14.82 o
  13   3  10       74.50       98.24     11.50 o
  15   3  10        8.05       -7.11      7.11 o
  17   3  10        4.59        1.32      8.46 o
  19   3  10       49.02       52.00     11.64 o
  21   3  10       76.03       76.77     15.65 o
 -18   4  10       16.05       20.28     10.60 o
 -16   4  10       46.03       37.00     11.33 o
 -14   4  10       19.05       23.98      9.90 o
 -12   4  10        1.74       -5.36      8.52 o
 -10   4  10        5.60       10.63      8.56 o
  -8   4  10       65.59       62.54     10.24 o
  -6   4  10       10.24        9.03      7.88 o
  -4   4  10       19.82       20.21      8.17 o
  -2   4  10        1.42       -4.08      6.96 o
   0   4  10      173.04      141.36     12.22 o
   2   4  10        0.29       -0.98      5.65 o
   4   4  10      117.52       98.60     12.19 o
   6   4  10       76.75       82.18      8.90 o
   8   4  10      402.02      362.57     17.52 o
  10   4  10       98.86       88.52     11.58 o
  12   4  10        2.49        2.94      8.24 o
  14   4  10        0.07        6.05      9.94 o
  16   4  10       16.58       16.74     10.87 o
  18   4  10       31.91       33.88     11.21 o
 -13   5  10       42.28       41.70     15.87 o
 -11   5  10      229.86      214.62     17.35 o
  -9   5  10      292.60      282.74     18.88 o
  -7   5  10      308.67      336.27     19.59 o
  -5   5  10       62.41       75.52     15.63 o
  -3   5  10       26.79       13.13      8.98 o
  -1   5  10        5.16        6.71      9.07 o
   1   5  10      185.18      188.06     14.91 o
   3   5  10      140.59      152.26     15.52 o
   5   5  10      246.62      269.75     18.04 o
   7   5  10       41.42       46.03      8.55 o
   9   5  10       57.03       58.29     10.91 o
  11   5  10      133.80      124.22     13.85 o
 -25   1  11       18.15        9.01      8.52 o
 -23   1  11      140.86      130.65     11.72 o
 -21   1  11      304.68      317.61     15.69 o
 -19   1  11      514.56      543.48     16.29 o
 -17   1  11      131.90      135.43      8.24 o
 -15   1  11     1031.36      988.52     20.11 o
 -13   1  11      388.82      393.23     13.80 o
 -11   1  11     1679.65     1705.03     24.45 o
  -9   1  11       87.09       64.03      5.71 o
  -7   1  11        0.29       -2.71      3.22 o
  -5   1  11     2156.49     2095.00     23.56 o
  -3   1  11     1241.87     1231.94     17.12 o
  -1   1  11     1514.85     1446.38     16.15 o
   1   1  11      617.45      610.93      9.24 o
   3   1  11       98.01       88.25      3.48 o
   5   1  11     1187.89     1227.47     13.55 o
   7   1  11      672.56      688.07      9.70 o
   9   1  11      788.97      751.16     13.89 o
  11   1  11     1138.86     1128.25     23.59 o
  13   1  11      355.32      375.19     14.24 o
  15   1  11      287.63      280.78     13.21 o
  17   1  11      144.82      142.67     17.50 o
  19   1  11        1.13       -5.19     23.05 o
  21   1  11      355.87      422.04     31.39 o
  23   1  11       44.08       53.94     15.26 o
  25   1  11       31.87       48.35     16.77 o
 -24   2  11      190.04      224.38     22.77 o
 -22   2  11       49.15       64.97     11.33 o
 -20   2  11      286.43      270.21     15.82 o
 -18   2  11      440.13      450.63     14.72 o
 -16   2  11      686.73      654.92     16.73 o
 -14   2  11       20.37       14.89      5.69 o
 -12   2  11      181.73      212.15      9.58 o
 -10   2  11      217.54      207.90      9.19 o
  -8   2  11       35.68       26.09      4.25 o
  -6   2  11      103.33       77.60      4.84 o
  -4   2  11       85.78       79.49      4.95 o
  -2   2  11     1032.29     1042.69     14.06 o
   0   2  11        9.85        7.51      2.99 o
   2   2  11      858.20      819.17     13.52 o
   4   2  11        6.79       -2.69      2.71 o
   6   2  11     2905.31     2913.56     30.42 o
   8   2  11      335.59      323.73      8.13 o
  10   2  11      219.96      183.68      9.89 o
  12   2  11        3.26        9.04      5.39 o
  14   2  11      807.24      803.90     18.52 o
  16   2  11      989.59      914.81     20.39 o
  18   2  11       13.09       25.06      7.21 o
  20   2  11        0.47        6.99      7.90 o
  22   2  11      168.30      206.62     19.01 o
  24   2  11      284.46      278.88     21.12 o
 -21   3  11       30.16       15.32     13.05 o
 -19   3  11      115.92      114.03     17.22 o
 -17   3  11        0.80        3.36      8.91 o
 -15   3  11      172.59      183.72     14.92 o
 -13   3  11      141.03      119.12     23.51 o
 -11   3  11       17.25       18.34      8.47 o
  -9   3  11      151.44      120.48     12.01 o
  -7   3  11      326.24      274.60     15.63 o
  -5   3  11      189.42      174.40     12.92 o
  -3   3  11      599.65      603.25     20.82 o
  -1   3  11      135.24      128.86      9.52 o
   1   3  11        1.15        2.89      5.74 o
   3   3  11      323.50      352.86     18.02 o
   5   3  11     1025.03      936.81     22.29 o
   7   3  11       13.50       20.33      6.62 o
   9   3  11        4.99        1.28      5.65 o
  11   3  11        1.10       -7.20      7.20 o
  13   3  11       53.39       26.66      9.10 o
  15   3  11       86.41       75.69     13.07 o
  17   3  11        2.30       -0.63      8.37 o
  19   3  11       16.93       15.97     10.34 o
  21   3  11       37.45       56.37     20.73 o
 -18   4  11       22.31       22.61     13.40 o
 -16   4  11       30.60       27.98     18.51 o
 -14   4  11        8.28       13.28     10.09 o
 -12   4  11      429.73      449.70     21.55 o
 -10   4  11       56.33       61.41     11.18 o
  -8   4  11       12.02        4.08      8.37 o
  -6   4  11        1.84       -0.88      8.25 o
  -4   4  11      355.86      347.03     19.30 o
  -2   4  11       95.50      130.14     12.49 o
   0   4  11      139.04      152.97     13.13 o
   2   4  11      138.41      154.73     10.96 o
   4   4  11      215.45      206.67     12.33 o
   6   4  11       93.53      116.27     16.26 o
   8   4  11      516.58      530.73     25.77 o
  10   4  11      686.11      664.27     25.02 o
  12   4  11      469.29      461.53     26.25 o
  14   4  11      161.41      181.79     15.86 o
  16   4  11      240.74      223.34     17.77 o
 -11   5  11        0.01        5.02     17.80 o
  -9   5  11        5.22        5.41     14.59 o
  -7   5  11        7.97       10.33     10.22 o
  -5   5  11       31.09       40.69     11.36 o
  -3   5  11        1.63        5.15      9.84 o
  -1   5  11       17.29        8.48     11.27 o
   1   5  11       35.19       20.42      9.89 o
   3   5  11       14.72       18.13      9.42 o
   5   5  11      115.64      145.96     11.98 o
   7   5  11       21.71       30.36      8.54 o
   9   5  11       81.07       72.60     11.86 o
 -26   0  12       60.69       47.89     15.00 o
 -24   0  12      951.97      994.37     37.50 o
 -22   0  12        2.27       17.96     11.62 o
 -20   0  12     1461.02     1492.50     44.27 o
 -18   0  12      698.52      724.95     28.89 o
 -16   0  12     1029.13      996.61     43.32 o
 -14   0  12     2438.12     2420.18     50.22 o
 -12   0  12     9451.58     9349.05    134.91 o
 -10   0  12     1742.31     1747.58     36.09 o
  -8   0  12      196.84      186.19     11.51 o
  -6   0  12       93.61      106.90      8.98 o
  -4   0  12      544.79      577.85     31.35 o
  -2   0  12     3509.52     3358.78     67.32 o
   0   0  12        2.55        9.19     11.74 o
   2   0  12      826.19      786.63     28.41 o
   4   0  12       35.04       50.21      6.39 o
   6   0  12       60.60       50.60      7.23 o
   8   0  12     1296.65     1200.88     43.53 o
  10   0  12      800.42      772.93     33.93 o
  12   0  12      444.54      431.79     17.37 o
  14   0  12       77.21       89.08     17.36 o
  16   0  12      660.19      586.00     36.25 o
  18   0  12      347.10      320.66     30.57 o
  20   0  12      168.32      178.09     25.00 o
  22   0  12       47.05       60.40     20.85 o
  24   0  12      114.53      138.23     27.14 o
 -25   1  12        2.18       -5.10      7.74 o
 -23   1  12        7.84       -2.12      7.51 o
 -21   1  12       47.59       50.09      8.91 o
 -19   1  12      102.36      106.34     10.00 o
 -17   1  12        6.29        0.28      5.26 o
 -15   1  12       31.82       29.56      6.42 o
 -13   1  12      377.06      362.34     15.21 o
 -11   1  12       19.12       10.64      5.26 o
  -9   1  12      331.32      325.00     11.51 o
  -7   1  12      506.19      505.37     13.18 o
  -5   1  12      158.02      148.71      7.10 o
  -3   1  12       30.05       26.81      3.73 o
  -1   1  12      533.74      552.25      9.29 o
   1   1  12      452.97      454.47      8.75 o
   3   1  12       50.26       41.42      2.93 o
   5   1  12      436.89      456.07      8.14 o
   7   1  12        3.43       -0.34      3.05 o
   9   1  12        2.25       -2.63      5.15 o
  11   1  12      181.28      162.76     10.01 o
  13   1  12       62.24       62.86      8.03 o
  15   1  12       15.72       11.99      6.87 o
  17   1  12        0.15        1.13     15.07 o
  19   1  12      179.33      166.04     17.07 o
  21   1  12      105.75      115.54     16.52 o
  23   1  12       15.14       33.34     17.58 o
 -24   2  12       93.45      106.54     17.36 o
 -22   2  12      108.76      121.09     15.38 o
 -20   2  12      132.25      147.66     14.08 o
 -18   2  12      464.96      440.50     14.85 o
 -16   2  12       97.24       85.41      8.18 o
 -14   2  12       29.52       25.52      8.43 o
 -12   2  12      364.42      358.79     13.96 o
 -10   2  12      106.79      104.20      7.54 o
  -8   2  12     2099.67     1908.30     26.60 o
  -6   2  12       89.43       69.18      6.03 o
  -4   2  12      108.59      100.37      6.03 o
  -2   2  12      180.63      161.02      8.07 o
   0   2  12     2075.14     1966.97     23.36 o
   2   2  12      180.97      140.42      6.33 o
   4   2  12     2201.26     2111.31     24.09 o
   6   2  12       93.54      101.07      6.07 o
   8   2  12      199.05      196.50      8.56 o
  10   2  12      113.63       88.99      8.07 o
  12   2  12       36.18       35.65      6.98 o
  14   2  12       19.90       12.02      6.19 o
  16   2  12       98.68      101.57      8.84 o
  18   2  12      211.90      215.88     20.05 o
  20   2  12       91.39       80.29     11.52 o
  22   2  12      103.37       92.21     14.89 o
 -21   3  12       53.54       64.73     16.10 o
 -19   3  12       18.33       39.25     14.11 o
 -17   3  12      210.80      278.20     18.58 o
 -15   3  12      485.92      517.32     22.59 o
 -13   3  12       23.81       25.50      9.47 o
 -11   3  12      454.69      464.39     20.43 o
  -9   3  12      235.31      290.60     16.73 o
  -7   3  12      343.43      385.97     18.14 o
  -5   3  12       53.61       49.93      9.34 o
  -3   3  12       31.41       26.52      8.25 o
  -1   3  12      321.76      343.19     16.66 o
   1   3  12      255.03      267.29     12.99 o
   3   3  12      497.92      526.74     18.81 o
   5   3  12        1.35       -3.00      5.64 o
   7   3  12       28.33       22.10      9.59 o
   9   3  12      890.00      923.96     23.01 o
  11   3  12      211.20      220.12     15.67 o
  13   3  12        1.58        2.29      8.32 o
  15   3  12       85.12       74.31     11.92 o
  17   3  12       84.21       79.28     12.69 o
  19   3  12      116.41      110.00     14.59 o
 -16   4  12        2.36        3.38     18.35 o
 -14   4  12       25.84       20.13     10.73 o
 -12   4  12        9.08        8.09      9.41 o
 -10   4  12       16.55       15.95     11.95 o
  -8   4  12        3.98       -3.33      8.37 o
  -6   4  12      120.21      114.68     17.69 o
  -4   4  12       40.97       31.04      9.56 o
  -2   4  12       13.25       14.05      8.55 o
   0   4  12       48.50       36.34     11.55 o
   2   4  12        5.71       -3.91      6.02 o
   4   4  12       23.53        9.60      6.69 o
   6   4  12       19.23        8.57      7.13 o
   8   4  12      120.84      131.92     14.56 o
  10   4  12        0.01       14.94      9.65 o
  12   4  12        0.48       -7.28      8.64 o
  14   4  12       65.24       58.44     12.33 o
  16   4  12       33.60       48.52     12.54 o
  -9   5  12        5.64        1.53     13.10 o
  -7   5  12      173.76      206.05     17.57 o
  -5   5  12       55.97       78.06     13.21 o
  -3   5  12       65.64       65.09     12.30 o
  -1   5  12      224.92      235.35     17.62 o
   1   5  12       73.15       93.78     13.13 o
   3   5  12        0.27        1.89      8.81 o
   5   5  12       22.99       15.70      7.78 o
   7   5  12        1.41        5.81      9.65 o
 -23   1  13      143.21      142.92     12.42 o
 -21   1  13       96.07       94.60     10.64 o
 -19   1  13        9.92       -4.37      6.55 o
 -17   1  13        4.75       -5.34      5.34 o
 -15   1  13      829.29      837.82     19.40 o
 -13   1  13        7.35       -0.68      5.30 o
 -11   1  13     1425.98     1371.76     27.43 o
  -9   1  13       51.69       57.00      7.37 o
  -7   1  13     1943.74     1973.04     33.41 o
  -5   1  13     1105.12     1032.30     19.85 o
  -3   1  13      942.73      881.94     17.88 o
  -1   1  13      516.82      483.37     11.56 o
   1   1  13     1839.38     1803.22     29.51 o
   3   1  13     2058.74     1984.51     24.45 o
   5   1  13     2290.74     2235.79     30.70 o
   7   1  13        0.31       -3.47      3.47 o
   9   1  13     1320.31     1299.40     36.33 o
  11   1  13      258.42      270.80     12.87 o
  13   1  13     1006.81     1021.40     24.31 o
  15   1  13      150.26      136.88     12.05 o
  17   1  13      273.73      260.28     18.96 o
  19   1  13      242.13      301.96     21.51 o
  21   1  13      162.60      204.97     19.67 o
  23   1  13       92.00      122.98     18.29 o
 -22   2  13      118.97      124.42     15.49 o
 -20   2  13       13.67       -0.62      9.63 o
 -18   2  13        7.49        7.22      7.53 o
 -16   2  13      212.37      211.38     11.02 o
 -14   2  13      543.14      571.46     16.09 o
 -12   2  13        7.33       -0.53      5.25 o
 -10   2  13        2.12       -3.04      5.89 o
  -8   2  13     1052.73      963.77     18.40 o
  -6   2  13      303.06      279.07     10.06 o
  -4   2  13       32.39       40.61      5.48 o
  -2   2  13        5.53       -1.30      5.30 o
   0   2  13      176.62      167.36      7.60 o
   2   2  13      819.67      865.44     15.49 o
   4   2  13       22.05       27.91      4.99 o
   6   2  13        2.76        4.61      4.29 o
   8   2  13        0.03        0.10      4.20 o
  10   2  13       86.16       90.01      8.31 o
  12   2  13       84.97       95.72      8.86 o
  14   2  13       27.11        9.69      6.24 o
  16   2  13       46.42       45.14      8.26 o
  18   2  13        8.08       17.98      8.61 o
  20   2  13       64.69       74.46     13.13 o
  22   2  13        4.56       24.44     13.42 o
 -19   3  13       90.56      123.79     18.59 o
 -17   3  13        4.35       -8.43      8.65 o
 -15   3  13       49.32       26.96     10.42 o
 -13   3  13       30.91       22.64      9.92 o
 -11   3  13      137.75      106.58     12.94 o
  -9   3  13      210.82      174.56     14.31 o
  -7   3  13      162.56      145.96     13.36 o
  -5   3  13       11.02        5.36      7.49 o
  -3   3  13       29.87       36.43      8.90 o
  -1   3  13        8.87        4.59      7.25 o
   1   3  13      156.41      143.32     10.57 o
   3   3  13       11.30        3.74      6.07 o
   5   3  13      234.69      234.99     12.80 o
   7   3  13       43.22       37.29      8.61 o
   9   3  13       34.86       32.45      7.65 o
  11   3  13       38.02       29.27      9.98 o
  13   3  13      140.50      172.49     15.70 o
  15   3  13       17.06       12.97      9.96 o
  17   3  13        6.22        9.79     10.37 o
  19   3  13       15.59       25.59     14.24 o
 -14   4  13       44.43       49.59     12.31 o
 -12   4  13       31.88       40.35     11.50 o
 -10   4  13        0.41       -8.24      8.81 o
  -8   4  13      373.74      370.12     20.20 o
  -6   4  13       62.69       64.91     11.63 o
  -4   4  13      307.28      269.08     19.62 o
  -2   4  13       26.25        7.14      8.58 o
   0   4  13      145.22      129.90     13.70 o
   2   4  13      141.52      165.76     12.17 o
   4   4  13      263.98      247.44     14.25 o
   6   4  13        1.71        4.64      7.09 o
   8   4  13      541.03      516.08     19.31 o
  10   4  13       21.97       31.10     10.44 o
  12   4  13       16.64        7.47     10.00 o
  14   4  13       57.36       84.70     14.55 o
  -5   5  13       52.47      101.99     14.35 o
  -3   5  13      118.82      143.18     15.79 o
  -1   5  13        0.28        2.57      9.34 o
   1   5  13       11.37       15.25     10.12 o
   3   5  13       32.91       36.90     11.54 o
 -24   0  14      121.20      147.72     18.84 o
 -22   0  14        1.65       -4.83     21.09 o
 -20   0  14      280.58      297.44     21.71 o
 -18   0  14      710.48      753.73     31.05 o
 -16   0  14      341.60      326.03     20.93 o
 -14   0  14       28.52       38.63     13.54 o
 -12   0  14       75.26       67.13     11.59 o
 -10   0  14     2348.51     2223.55     52.48 o
  -8   0  14       35.94       20.58      7.70 o
  -6   0  14      275.62      264.70     13.77 o
  -4   0  14     1076.68      993.57     31.03 o
  -2   0  14     1407.89     1311.98     36.34 o
   0   0  14      206.66      197.02     14.50 o
   2   0  14      368.04      387.72     11.88 o
   4   0  14      106.86      100.33      7.43 o
   6   0  14      483.42      508.44     18.54 o
   8   0  14      378.47      309.56     18.74 o
  10   0  14      281.14      310.64     25.13 o
  12   0  14      276.08      312.72     26.29 o
  14   0  14      146.17      147.58     21.09 o
  16   0  14      358.50      371.65     30.81 o
  18   0  14      202.56      221.25     27.14 o
  20   0  14        1.02       17.42     18.34 o
  22   0  14      247.12      297.61     32.83 o
 -23   1  14        8.40       12.50     10.39 o
 -21   1  14       90.62      119.11     11.38 o
 -19   1  14      107.42      116.22     10.59 o
 -17   1  14        7.04       -1.62      5.87 o
 -15   1  14       91.31      102.68     11.70 o
 -13   1  14       94.74       84.63     12.78 o
 -11   1  14      206.40      229.94     11.98 o
  -9   1  14      406.17      398.54     14.48 o
  -7   1  14       14.18       11.23      5.50 o
  -5   1  14      211.82      188.68     10.46 o
  -3   1  14      476.24      452.39     12.48 o
  -1   1  14       17.95       18.37      5.18 o
   1   1  14        0.59       -2.59      3.81 o
   3   1  14      684.45      668.85     15.63 o
   5   1  14      798.59      822.49     16.41 o
   7   1  14     1073.22     1074.54     23.91 o
   9   1  14       54.63       62.93      8.27 o
  11   1  14       14.79       23.59      6.99 o
  13   1  14      129.69      114.81     11.38 o
  15   1  14      206.22      221.48     17.12 o
  17   1  14        0.76       21.88     10.93 o
  19   1  14       39.75       37.95     14.89 o
  21   1  14        1.56       16.02     13.17 o
 -20   2  14      120.91      127.46     15.72 o
 -18   2  14      212.03      237.25     25.01 o
 -16   2  14        4.45       -1.02      7.79 o
 -14   2  14      456.86      461.70     15.09 o
 -12   2  14      393.28      389.22     13.74 o
 -10   2  14       14.19        5.75      4.99 o
  -8   2  14        1.21        0.58      4.64 o
  -6   2  14       71.02       63.37      9.90 o
  -4   2  14      690.49      666.18     15.29 o
  -2   2  14      183.30      189.11      8.81 o
   0   2  14        0.03       -1.72      4.24 o
   2   2  14      240.44      224.95      9.26 o
   4   2  14       31.78       34.34      5.49 o
   6   2  14     1240.94     1264.17     21.97 o
   8   2  14      179.69      163.64      8.33 o
  10   2  14       11.30       17.04      6.44 o
  12   2  14      370.64      366.13     14.91 o
  14   2  14       68.67       67.83     11.18 o
  16   2  14       43.29       43.80     15.97 o
  18   2  14       24.05       37.79     10.40 o
  20   2  14        9.95        9.86      9.66 o
 -19   3  14       24.53       10.76     19.01 o
 -17   3  14       13.54        7.96     10.74 o
 -15   3  14      109.05      118.23     14.38 o
 -13   3  14        0.42       -8.53      8.53 o
 -11   3  14      315.56      313.55     18.80 o
  -9   3  14       48.53       48.23     12.66 o
  -7   3  14       53.54       56.02     14.62 o
  -5   3  14      184.19      194.32     14.57 o
  -3   3  14      562.38      572.72     22.12 o
  -1   3  14      115.26      133.22     12.60 o
   1   3  14       52.37       55.25      8.52 o
   3   3  14        8.43        0.04      6.36 o
   5   3  14      647.06      680.06     20.54 o
   7   3  14      141.94      156.75     22.83 o
   9   3  14      215.46      231.50     13.29 o
  11   3  14        4.87       -4.71      8.41 o
  13   3  14      475.96      520.27     24.22 o
  15   3  14      214.86      208.61     24.61 o
  17   3  14      170.73      169.01     29.32 o
 -14   4  14        1.58      -10.21     15.77 o
 -12   4  14        5.80        5.15     11.21 o
 -10   4  14        0.83        0.02      9.90 o
  -8   4  14        4.58       -8.43      9.80 o
  -6   4  14        4.76        9.90      9.28 o
  -4   4  14       79.97       52.78     11.27 o
  -2   4  14       28.82       22.64     10.61 o
   0   4  14      132.85      152.57     14.86 o
   2   4  14        0.91       10.61      9.14 o
   4   4  14        1.66       -4.94      8.36 o
   6   4  14        0.02       -6.79      7.21 o
   8   4  14        0.55       -7.17      7.17 o
  10   4  14        9.31        6.75     10.41 o
  12   4  14        3.87       -4.63      9.43 o
 -21   1  15      500.99      542.59     19.77 o
 -19   1  15      250.35      275.76     17.40 o
 -17   1  15       29.12       27.52     11.90 o
 -15   1  15      263.92      227.96     15.03 o
 -13   1  15      111.56       98.02     10.91 o
 -11   1  15     1748.08     1717.75     33.08 o
  -9   1  15        7.55       -0.43      5.89 o
  -7   1  15      193.39      197.89     11.14 o
  -5   1  15      148.43      132.20      9.41 o
  -3   1  15       42.85       45.13      5.96 o
  -1   1  15      112.95      104.30      7.83 o
   1   1  15      249.58      232.78     19.33 o
   3   1  15        3.46       -0.92      4.13 o
   5   1  15       90.09      109.51      9.25 o
   7   1  15      214.61      231.24     11.84 o
   9   1  15      630.73      601.30     18.48 o
  11   1  15      235.82      258.99     35.77 o
  13   1  15       32.27       42.31     10.95 o
  15   1  15       14.35       13.79     10.28 o
  17   1  15      155.78      141.53     16.18 o
  19   1  15      216.12      233.47     19.86 o
  21   1  15       45.67       48.94     14.60 o
 -20   2  15        4.39       -9.21     29.07 o
 -18   2  15      311.37      401.82     22.53 o
 -16   2  15      243.87      270.14     14.40 o
 -14   2  15      135.61      143.52     11.97 o
 -12   2  15       16.34       16.87      8.46 o
 -10   2  15      218.51      258.19     11.27 o
  -8   2  15      550.65      640.13     16.29 o
  -6   2  15      434.71      388.20     12.50 o
  -4   2  15       36.37       43.37      7.42 o
  -2   2  15      307.35      329.22     11.31 o
   0   2  15      411.45      456.18     12.88 o
   2   2  15      374.63      345.99     11.44 o
   4   2  15        3.67        2.95      4.75 o
   6   2  15      234.71      240.90     10.07 o
   8   2  15       91.68      100.73      9.07 o
  10   2  15      228.46      235.82     12.61 o
  12   2  15       52.88       58.01      8.50 o
  14   2  15        0.06        4.97      7.77 o
  16   2  15      132.55      174.45     16.12 o
  18   2  15       68.22       96.55     12.30 o
 -17   3  15      119.42      113.39     18.50 o
 -15   3  15       25.20       29.55     13.97 o
 -13   3  15        0.00       -4.00      9.05 o
 -11   3  15       14.95        4.36      9.18 o
  -9   3  15      117.44      125.84     14.00 o
  -7   3  15       20.13        2.99     13.27 o
  -5   3  15       53.15       46.91     10.14 o
  -3   3  15       23.42       34.11      9.62 o
  -1   3  15      223.13      215.37     15.25 o
   1   3  15       90.11       69.92     10.86 o
   3   3  15       36.61       31.46      8.05 o
   5   3  15       35.88       22.33      7.51 o
   7   3  15        8.41        7.16      6.98 o
   9   3  15       27.89        1.87      9.40 o
  11   3  15       35.96       40.24     11.37 o
  13   3  15       97.46       97.53     14.12 o
  15   3  15       35.01       35.24     12.38 o
 -10   4  15      336.71      385.17     22.45 o
  -8   4  15      131.90      164.48     30.05 o
  -6   4  15       74.51       98.17     14.34 o
  -4   4  15        0.76        3.98      9.34 o
  -2   4  15      186.58      229.28     17.79 o
   0   4  15      310.03      330.45     24.17 o
   2   4  15       39.00       31.88     10.55 o
   4   4  15        0.01       -7.01      7.01 o
   6   4  15        0.06       -7.22      7.22 o
   8   4  15      130.95      121.46     15.30 o
  10   4  15      358.27      392.48     23.03 o
 -20   0  16       21.71       27.47     13.51 o
 -18   0  16       32.33       30.23     12.31 o
 -16   0  16      222.50      202.08     18.01 o
 -14   0  16      839.01      918.83     33.39 o
 -12   0  16        2.77        1.38      8.92 o
 -10   0  16      281.90      291.06     20.42 o
  -8   0  16      723.74      723.43     37.72 o
  -6   0  16      775.29      813.67     39.25 o
  -4   0  16      775.33      691.46     35.40 o
  -2   0  16      208.55      147.10     18.10 o
   0   0  16      389.52      398.67     27.33 o
   2   0  16     1428.62     1449.31     55.27 o
   4   0  16     1024.83     1015.24     44.81 o
   6   0  16      468.03      426.00     29.28 o
   8   0  16     1866.00     1862.05     67.56 o
  10   0  16      606.95      594.86     36.25 o
  12   0  16        5.08       20.48     14.12 o
  14   0  16      168.90      169.47     22.68 o
  16   0  16       76.52       69.15     18.77 o
  18   0  16      201.57      199.18     26.96 o
  20   0  16        1.15       27.82     19.50 o
 -19   1  16       38.56       48.56     11.86 o
 -17   1  16        7.00        0.60      8.10 o
 -15   1  16       44.14       48.10     10.09 o
 -13   1  16        0.28       -3.38      7.40 o
 -11   1  16      294.99      282.24     16.29 o
  -9   1  16        0.45       -2.47      6.99 o
  -7   1  16      914.34      922.10     25.41 o
  -5   1  16       27.61       14.35      6.40 o
  -3   1  16        1.49       -2.71      4.80 o
  -1   1  16       45.51       43.59      8.78 o
   1   1  16      243.44      257.30     11.03 o
   3   1  16        6.64        5.79      5.83 o
   5   1  16      210.42      204.44     11.62 o
   7   1  16      200.29      198.47     15.02 o
   9   1  16       87.95       74.88     11.67 o
  11   1  16       36.09       32.71     10.03 o
  13   1  16       52.07       54.67     11.82 o
  15   1  16       42.60       48.42     28.67 o
  17   1  16       35.77       28.61     18.65 o
  19   1  16       24.74       26.67     12.95 o
 -18   2  16       18.80        6.31     26.14 o
 -16   2  16        1.57       -4.34     10.26 o
 -14   2  16      182.02      178.00     12.23 o
 -12   2  16      124.24      117.96      8.72 o
 -10   2  16      301.67      287.86     11.57 o
  -8   2  16      926.62      820.36     18.93 o
  -6   2  16      627.37      618.80     16.04 o
  -4   2  16       55.84       51.66      6.56 o
  -2   2  16        0.07        3.14      6.37 o
   0   2  16      152.32      164.34     10.76 o
   2   2  16      617.66      584.56     14.99 o
   4   2  16       49.22       63.72      9.52 o
   6   2  16        7.10       11.47      7.52 o
   8   2  16      150.64      164.01     10.90 o
  10   2  16       13.09       16.99      7.00 o
  12   2  16      172.83      211.79     15.91 o
  14   2  16       87.75      111.63     15.56 o
  16   2  16       37.48       57.67     11.20 o
 -15   3  16      111.00      142.02     16.25 o
 -13   3  16       45.84       46.72     18.50 o
 -11   3  16        0.01       -0.65      9.12 o
  -9   3  16       46.75       22.28     10.24 o
  -7   3  16       70.07      106.68     13.61 o
  -5   3  16        6.89        5.33      8.86 o
  -3   3  16      232.88      227.55     16.32 o
  -1   3  16        2.60        7.84      8.68 o
   1   3  16       24.24       29.16      9.68 o
   3   3  16      165.13      198.60     14.50 o
   5   3  16      177.42      195.02     13.06 o
   7   3  16        0.30       -4.92      8.71 o
   9   3  16       71.68       76.46     13.36 o
  11   3  16        3.85        9.13     10.50 o
  13   3  16       91.93       94.35     14.98 o
  -8   4  16       17.27        1.76     12.01 o
  -6   4  16       18.32       22.88     11.01 o
  -4   4  16       55.64       75.45     13.48 o
  -2   4  16        7.34       -1.77      9.60 o
   0   4  16       39.37       35.09     11.11 o
   2   4  16        9.03       11.51      9.72 o
   4   4  16        4.00       -2.65      7.68 o
   6   4  16        5.14        2.61     10.19 o
 -19   1  17      424.82      444.87     21.49 o
 -17   1  17       60.58       66.71     11.50 o
 -15   1  17      385.57      441.27     20.34 o
 -13   1  17       72.24       93.74     12.89 o
 -11   1  17      456.40      451.72     18.82 o
  -9   1  17      108.40      109.59     10.93 o
  -7   1  17        0.11        7.54      7.08 o
  -5   1  17      247.92      227.86     13.76 o
  -3   1  17      897.23      879.34     23.06 o
  -1   1  17      136.01      123.25      9.66 o
   1   1  17        0.23       -4.29      7.34 o
   3   1  17        8.47        7.92      7.86 o
   5   1  17      610.83      603.00     24.75 o
   7   1  17      394.93      386.43     20.06 o
   9   1  17       40.28       39.78     10.42 o
  11   1  17        8.15       19.13      9.36 o
  13   1  17      296.02      315.09     20.44 o
  15   1  17       96.50      108.94     14.68 o
  17   1  17       82.94      105.45     15.45 o
 -16   2  17        1.62       12.26      9.44 o
 -14   2  17        0.63       -6.93      6.93 o
 -12   2  17       93.70       93.56      9.01 o
 -10   2  17       15.79       22.70      7.61 o
  -8   2  17       19.02       15.24      6.11 o
  -6   2  17      243.61      250.26     11.25 o
  -4   2  17      163.96      200.09     10.67 o
  -2   2  17      208.32      239.49     11.72 o
   0   2  17        5.55        9.31      5.74 o
   2   2  17      108.24      118.89     10.53 o
   4   2  17       22.02       30.76      7.66 o
   6   2  17      512.83      576.78     19.99 o
   8   2  17       46.77       70.52      9.60 o
  10   2  17       10.39       41.56     10.38 o
  12   2  17      104.64      141.59     19.41 o
  14   2  17      111.52      182.35     16.32 o
 -13   3  17       67.08       88.75     27.66 o
 -11   3  17       14.38       -3.27     10.39 o
  -9   3  17       26.11       25.97     11.14 o
  -7   3  17       11.03       -1.34      9.11 o
  -5   3  17        7.57        1.94      8.80 o
  -3   3  17      114.17      106.55     13.34 o
  -1   3  17        4.44       -2.33      8.36 o
   1   3  17       20.24       27.76      9.92 o
   3   3  17       13.69        4.70     11.83 o
   5   3  17       38.74       23.84     10.25 o
   7   3  17       92.18       57.57     12.72 o
   9   3  17       39.23       31.79     11.80 o
  11   3  17       67.28       58.35     17.31 o
 -16   0  18      114.62      134.96     30.81 o
 -14   0  18      191.22      216.25     25.59 o
 -12   0  18      187.29      155.41     21.83 o
 -10   0  18      140.77      145.08     20.54 o
  -8   0  18      101.71       92.32     17.18 o
  -6   0  18       88.34       60.34     14.49 o
  -4   0  18      147.53      143.98     19.44 o
  -2   0  18      117.52      105.03     17.61 o
   0   0  18      233.88      227.67     23.05 o
   2   0  18      448.19      431.75     29.83 o
   4   0  18       26.34       27.45     13.21 o
   6   0  18      205.52      146.36     20.85 o
   8   0  18       13.18       16.02     13.51 o
  10   0  18     1750.61     1749.31     68.53 o
  12   0  18      167.94      188.36     24.39 o
  14   0  18        3.47       25.37     16.08 o
  16   0  18       95.08      116.34     22.13 o
 -17   1  18       82.68      110.60     13.23 o
 -15   1  18       17.79        9.56      8.71 o
 -13   1  18       49.77       32.35      9.46 o
 -11   1  18       88.10       85.71     10.96 o
  -9   1  18        9.12       -6.61      6.61 o
  -7   1  18       70.29       88.78     10.19 o
  -5   1  18       65.59       64.28      8.52 o
  -3   1  18       76.83       80.18     11.69 o
  -1   1  18       90.09      101.37     11.73 o
   1   1  18       38.92       32.23      9.17 o
   3   1  18       39.67       43.98     10.09 o
   5   1  18       32.56       34.85      9.36 o
   7   1  18      186.82      197.12     15.70 o
   9   1  18        4.86       21.89     10.01 o
  11   1  18       19.60       30.90     10.79 o
  13   1  18        0.07        6.78     13.82 o
  15   1  18        0.96       17.77     10.85 o
 -14   2  18        1.00       -7.18      7.18 o
 -12   2  18       69.16       55.17      9.28 o
 -10   2  18       42.66       41.77      7.55 o
  -8   2  18       15.69       16.47      6.65 o
  -6   2  18       62.76       76.40      7.88 o
  -4   2  18       45.88       48.70      6.82 o
  -2   2  18       11.52        0.29      5.84 o
   0   2  18      251.48      269.22     23.24 o
   2   2  18       70.64       70.73     13.00 o
   4   2  18        8.94       17.54     16.78 o
   6   2  18       15.35       18.78      8.98 o
   8   2  18       96.55      133.15     13.58 o
  10   2  18       49.93       69.90     14.98 o
  12   2  18        3.18       11.99      9.65 o
  -9   3  18      301.99      299.60     28.25 o
  -7   3  18       87.37      123.59     15.21 o
  -5   3  18       35.87       40.00     12.04 o
  -3   3  18      161.44      153.54     15.65 o
  -1   3  18      150.58      156.66     15.70 o
   1   3  18       25.21       11.28     13.55 o
   3   3  18        9.13       10.21     13.52 o
   5   3  18        5.66        4.64     10.00 o
   7   3  18        0.54       -8.83      9.84 o
 -13   1  19      208.39      257.85     16.37 o
 -11   1  19       18.59       24.49     10.30 o
  -9   1  19        6.54        6.79     16.82 o
  -7   1  19      601.70      574.60     20.43 o
  -5   1  19       80.91      104.04     10.47 o
  -3   1  19       81.59       92.03     16.78 o
  -1   1  19       40.13       44.01      9.93 o
   1   1  19      222.13      205.67     15.99 o
   3   1  19      151.88      167.92     14.73 o
   5   1  19       67.50       83.92     12.59 o
   7   1  19       10.21       21.59      9.77 o
   9   1  19      250.27      285.76     19.79 o
  11   1  19        3.29       19.64     10.52 o
  13   1  19       32.30       73.51     13.73 o
 -12   2  19       28.99       31.44     10.82 o
 -10   2  19       80.74       98.51     11.40 o
  -8   2  19      242.72      292.03     21.02 o
  -6   2  19      108.53      146.20     12.76 o
  -4   2  19        0.82        3.36      6.54 o
  -2   2  19       94.14      100.70     15.25 o
   0   2  19       28.65       54.11     10.21 o
   2   2  19      102.74      137.19     21.43 o
   4   2  19       31.51       53.81     10.54 o
   6   2  19       17.04       43.86     10.24 o
   8   2  19        3.85       14.47      9.03 o
  10   2  19        4.43       45.61     11.07 o
  -3   3  19       23.87       27.86     11.75 o
  -1   3  19       16.21       22.63     15.96 o
   1   3  19       19.13       -2.53     15.80 o
 -12   0  20       14.48       25.86     14.98 o
 -10   0  20       47.71       50.25     15.90 o
  -8   0  20        0.90      -10.52     10.52 o
  -6   0  20       15.61        6.54     12.53 o
  -4   0  20      542.31      527.12     35.15 o
  -2   0  20      330.93      359.79     29.65 o
   0   0  20       36.26       16.45     13.33 o
   2   0  20        0.66        3.24     11.86 o
   4   0  20       94.92      125.27     20.30 o
   6   0  20      511.56      534.09     36.56 o
   8   0  20        8.48        3.00     14.37 o
  10   0  20       30.06       40.11     16.57 o
 -11   1  20       96.90      115.56     13.85 o
  -9   1  20        4.75        7.84      8.07 o
  -7   1  20        0.29        4.08      8.22 o
  -5   1  20        0.57        3.50      7.93 o
  -3   1  20       28.59       38.62      9.87 o
  -1   1  20        2.89       10.51     10.94 o
   1   1  20       45.04       54.84     11.05 o
   3   1  20        1.33        2.89      8.06 o
   5   1  20       24.08       44.82     10.79 o
   7   1  20       32.14       61.60     12.22 o
   9   1  20       83.81       94.43     13.75 o
  -8   2  20       29.99       35.99     25.00 o
  -6   2  20       46.87       58.63     13.33 o
  -4   2  20       72.41       74.23     15.90 o
  -2   2  20       15.25       36.68      9.46 o
   0   2  20        0.51       -1.85      7.83 o
   2   2  20        4.21        3.87      8.49 o
   4   2  20        0.46        2.81     10.12 o
   6   2  20       63.26       80.74     13.79 o
  -7   1  21       91.99       85.60     12.74 o
  -5   1  21        4.73        5.82      8.74 o
  -3   1  21        0.33       16.18      8.83 o
  -1   1  21       31.60       40.21     14.12 o
   1   1  21      379.79      412.91     22.56 o
   3   1  21       23.12       23.20      9.68 o
   5   1  21       14.55       31.26     10.22 o
 
